# Supplementary material for: Integrated metagenomics and metabolomics reveal the dynamic mechanism in the rhizosphere soil of Morus alba L. and Fraxinus mandshurica Rupr. with Inonotus hispidus
Source: Appl Environ Microbiol. 2025 Nov 10;91(12):e01251-25. doi: 10.1128/aem.01251-25 (PMC12724279; doi:10.1128/aem.01251-25)
Supplement: Table S1 — Differential metabolites of MARSU and FMRSU. [file aem.01251-25-s0001.xlsx]

## Sheet: Supplementary Table 1. differen
	Supplementary Table 1. differential metabolites OF MARSU and FMRSU.
Compound_ID	Name	Other_name(Kegg_name)	Formula	Molecular Weight	RT [min]	m/z	Kegg_ID	KEGG_pathway	HMDB_ID	Lipidmaps_ID	SuperClass(HMDB)	Class(HMDB)	SubClass(HMDB)	CATEGORY(Lipidmaps)	MAIN_CLASS(Lipidmaps)	SUB_CLASS(Lipidmaps)	mzCloud_Results	mzVault_Results	MassList_Results	Class_I	Class_II	Class_III	Class_IV	FC	log2FC	Pvalue	ROC	VIP	Up.Down	all_MARSU_1	all_MARSU_2	all_MARSU_3	all_MARSU_4	all_MARSU_5	all_MARSU_6	all_FMRSU_1	all_FMRSU_2	all_FMRSU_3	all_FMRSU_4	all_FMRSU_5	all_FMRSU_6
Com_6387_pos	3-O-p-coumaroyl shikimic acid O-hexoside	--	C22 H26 O12	482.14	5.363	483.148	--	--	--	--	--	--	--	--	--	--	No results	No results	Full match					0.0327490563618387	-4.9324	7.58534591708776e-09	1	1.44093409520317	down	103801.88180790417	82159.90543227913	81376.96689134752	55574.70385489384	126812.74015879862	95656.5685760204	4129548.805634765	2977797.256566343	2116692.3834579727	1592122.3870349664	3460233.455800499	2376994.459425509
Com_631_neg	Demethoxycurcumin	Demethoxycurcumin	C20 H18 O5	338.115	5.553	337.108	cpd:C17742	map00945 Stilbenoid, diarylheptanoid and gingerol biosynthesis;map01110 Biosynthesis of secondary metabolites	HMDB0033801	--	Phenylpropanoids and polyketides	Diarylheptanoids	Linear diarylheptanoids	--	--	--	No results	No results	Full match	Phenylpropanoids and polyketides	Diarylheptanoids	Linear diarylheptanoids	Curcuminoids	0.0106958469620979	-6.54681	1.16170124318327e-08	1	1.42909963837274	down	427573.5248040824	603585.4866405572	550990.0257562334	454372.9658439085	1190915.1649107195	317768.2473010008	82089015.23071553	79713219.57188322	59106291.03077001	22937661.817716904	39216629.01464564	48393441.80724453
Com_632_neg	Sauchinone	--	C20 H20 O6	356.125	5.528	337.108	--	--	HMDB0257508	--	Organoheterocyclic compounds	Benzopyrans	1-benzopyrans	--	--	--	No results	No results	Full match					0.0122940556819776	-6.3459	1.46967137091988e-08	1	1.42797238892772	down	482500.1122914642	661622.5606448181	848511.5111171893	532803.2264789504	1190915.1649107195	358589.12236357084	82089015.23071553	79713219.57188322	59106291.03077001	22937661.817716904	39216629.01464564	48393441.80724453
Com_361_neg	Sodium Houttuyfonate	--	C14 H27 Na O5 S	330.146	5.209	375.144	--	--	--	--	--	--	--	--	--	--	No results	No results	Full match	Organic acids and derivatives	Organic sulfonic acids and derivatives	Organosulfonic acids and derivatives	Organosulfonic acids	0.00603464772958386	-7.37251	2.20910447553059e-08	1	1.43620110877933	down	898316.3485976859	419982.5222159984	622644.25787403	432865.5450933359	356353.40684227546	368526.479048508	139593752.9533188	119230201.6214874	36155508.01580564	49656914.07646789	61487854.99245288	107358692.03807196
Com_102_neg	Monotropein	Monotropein	C16 H22 O11	390.116	5.305	389.108	cpd:C09788	-	HMDB0035608	LMPR0102070012	Lipids and lipid-like molecules	Prenol lipids	Terpene glycosides	Prenol Lipids [PR]	Isoprenoids [PR01]	C10 isoprenoids (monoterpenes) [PR0102]	No results	No results	Full match	Lipids and lipid-like molecules	Prenol lipids	Terpene glycosides	Iridoid O-glycosides	0.00176327152127607	-9.14753	4.32887351108241e-08	1	1.41951827339375	down	1366498.2109438672	209016.95594554167	162695.04275981488	334949.20195481804	188083.0007379776	205128.06979025	175406739.6133712	630526626.8858947	192425936.5197257	90598256.54436626	104042534.6545114	205746753.54348272
Com_2368_neg	Gly-Phe	--	C11 H14 N2 O3	222.099	5.23	443.192	--	--	HMDB0028848	--	Organic acids and derivatives	Carboxylic acids and derivatives	Amino acids, peptides, and analogues	--	--	--	No results	No results	Full match	Organic acids and derivatives	Carboxylic acids and derivatives	Amino acids, peptides, and analogues	Peptides	0.0173635948572242	-5.84779	5.86981026462888e-08	1	1.44168015746586	down	259169.90734512085	261193.9534368316	173031.28080867577	269206.11465676414	221621.97289235552	229192.6042563501	12428201.793475913	23370754.627637547	13622484.499374036	7429386.477057667	13305168.639220092	11245110.417180683
Com_3319_neg	1-[6-(benzyloxy)-3-(tert-butyl)-2-hydroxyphenyl]ethan-1-one	--	C19 H22 O3	298.156	6.672	297.149	--	--	--	--	--	--	--	--	--	--	Full match	No results	Full match					0.0366257371387492	-4.771	7.67221954982194e-08	1	1.43454097431242	down	498040.8203754908	461216.4805393418	338070.4541367588	635161.3388842896	421124.2568764029	439027.8142142682	7662068.321598704	13953491.831686797	15983879.804971648	12598793.30195655	7723423.207906464	18326397.03718392
Com_1725_pos	4-(methylthio)-6-phenyl-2-(3-pyridyl)pyrimidine-5-carbonitrile	--	C17 H12 N4 S	304.077	1.597	305.084	--	--	--	--	--	--	--	--	--	--	Full match	No results	No results					0.0320675792983573	-4.96274	1.34130055284121e-07	1	1.42158179563355	down	1327020.8365342	989001.8209056576	677242.8266546855	595827.0911282087	1182539.9491828969	1014702.3267277172	30140076.23443844	37954121.3376085	50528372.42544008	28718278.827741403	18589690.81009433	14511357.68711641
Com_2632_neg	Bisdemethoxycurcumin	Bisdemethoxycurcumin	C19 H16 O4	308.104	5.514	353.102	cpd:C17743	map00945 Stilbenoid, diarylheptanoid and gingerol biosynthesis;map01110 Biosynthesis of secondary metabolites	HMDB0002114	--	Phenylpropanoids and polyketides	Diarylheptanoids	Linear diarylheptanoids	--	--	--	No results	No results	Full match	Phenylpropanoids and polyketides	Diarylheptanoids	Linear diarylheptanoids	Curcuminoids	0.0419352421077449	-4.57569	1.35375614639599e-07	1	1.42284453638646	down	582318.8680779198	480567.075898074	373575.5223585095	618817.4332745932	807762.6749121494	432773.39532238623	14082561.969180824	19878623.3224831	10520960.474746078	18287554.252708577	6884541.034906029	8938722.863427859
Com_6631_neg	Shikonin	Shikonin	C16 H16 O5	288.099	5.206	287.092	cpd:C17412	map00130 Ubiquinone and other terpenoid-quinone biosynthesis;map01110 Biosynthesis of secondary metabolites	--	--	--	--	--	--	--	--	No results	No results	Full match	Benzenoids	Naphthalenes	Naphthoquinones	Naphthoquinones	0.139621373862182	-2.84041	1.42329621211042e-07	1	1.41430461229801	down	416528.2156636693	253555.2399985584	355979.69844996004	281896.4430093578	227239.6371006016	229868.9545337023	2910933.8900339417	1904501.8028460485	1775189.8766548417	1738618.3091441863	1504323.1510112244	2808252.3417343665
Com_7180_neg	Geniposidic acid	Geniposidic acid	C16 H22 O10	374.121	4.764	373.113	cpd:C11673	map00902 Monoterpenoid biosynthesis;map01110 Biosynthesis of secondary metabolites	HMDB0034942	LMPR0102070043	Lipids and lipid-like molecules	Prenol lipids	Terpene glycosides	Prenol Lipids [PR]	Isoprenoids [PR01]	C10 isoprenoids (monoterpenes) [PR0102]	Full match	No results	Full match	Lipids and lipid-like molecules	Prenol lipids	Terpene glycosides	Iridoid O-glycosides	0.111775865682485	-3.16132	1.84640167951637e-07	1	1.41007600471206	down	276539.9261031976	202664.331023093	126286.17671524732	232717.5752461489	171789.92153289082	178194.86143431472	2401149.6035205685	2636198.8472958687	1287604.8674506508	1575287.2151915506	1348404.1067480256	1381492.5973801997
Com_3327_neg	5-Ethyl-2'-deoxyuridine	--	C11 H16 N2 O5	256.105	5.013	511.203	--	--	--	--	--	--	--	--	--	--	No results	No results	Full match	Nucleosides, nucleotides, and analogues	Pyrimidine nucleosides	Pyrimidine 2'-deoxyribonucleosides	Pyrimidine 2'-deoxyribonucleosides	0.0176215541783003	-5.82652	2.12382864862064e-07	1	1.43783392383594	down	166484.30473014936	166077.6608484638	116557.83196546258	187351.6631212649	147498.98937950633	154607.36366384636	7110753.995374424	13906358.484122302	11354916.386682363	5157043.810526514	5491762.863686011	10242219.705012612
Com_1032_neg	Verbenalin	Verbenalin; Cornin (glycoside)	C17 H24 O10	434.142	5.384	433.134	cpd:C09802	-	HMDB0301853	LMPR0102070016	Lipids and lipid-like molecules	Prenol lipids	Terpene glycosides	Prenol Lipids [PR]	Isoprenoids [PR01]	C10 isoprenoids (monoterpenes) [PR0102]	No results	Invalid mass	No results	Lipids and lipid-like molecules	Prenol lipids	Terpene glycosides	Iridoid O-glycosides	0.00687125974492893	-7.18521	3.32679502021254e-07	1	1.44835556076241	down	286985.5787637137	259831.6217240613	224358.5744517059	327307.67988848704	244965.67995398107	266464.00383545284	49029063.26521399	25110282.94960263	60357097.23580889	18113775.37849604	35769775.50331722	45916655.53668263
Com_4798_neg	3-(3-bromo-4-hydroxy-5-methoxyphenyl)-2-cyanoacrylamide	--	C11 H9 Br N2 O3	295.981	2.416	294.974	--	--	--	--	--	--	--	--	--	--	Full match	No results	No results					12.8334481547058	3.6818369478815582	3.82374825783225e-07	1	1.40487248412691	up	3941643.035495688	3549109.3500883523	7694196.549968401	3072222.3710155794	3540541.92997645	2420066.898082834	379350.58665469394	174613.24993725223	294109.88757251826	500790.720843724	253487.13753099297	284731.2842542694
Com_1623_neg	3,4-Dimethylbenzoic acid	--	C9 H10 O2	150.067	5.286	149.06	--	--	HMDB0002237	--	Benzenoids	Benzene and substituted derivatives	Benzoic acids and derivatives	--	--	--	Invalid mass	No results	No results	Benzenoids	Benzene and substituted derivatives	Benzoic acids and derivatives	Benzoic acids	0.232522379449397	-2.10456	4.32837270578937e-07	1	1.39904693873982	down	10521470.958337365	7053481.383249623	6225847.726826308	8755121.368908396	6033330.673438448	6427757.550394123	28465479.75320242	36479500.50079253	42380686.2954486	34032171.20942852	29567096.45182929	22677977.33593174
Com_5145_neg	Shanzhiside	Shanzhiside	C16 H24 O11	392.132	5.134	391.125	cpd:C17066	-	HMDB0258270	--	Lipids and lipid-like molecules	Prenol lipids	Terpene glycosides	--	--	--	No results	Full match	No results	Lipids and lipid-like molecules	Prenol lipids	Terpene glycosides	Iridoid O-glycosides	0.0399589065118579	-4.64534	4.497338764999e-07	1	1.43117020764566	down	206759.1355410084	189637.7941957745	130880.75431071412	219679.0697913665	175602.48967075336	182184.7248558416	3161064.434565702	5919050.921130837	7597865.86305007	3152955.341979428	4910967.417833488	2905098.0243012
Com_1092_neg	Isomucronulatol-7-O-glucoside	--	C23 H28 O10	464.167	5.526	509.166	--	--	--	--	--	--	--	--	--	--	No results	No results	Full match	Phenylpropanoids and polyketides	Isoflavonoids	Isoflavonoid O-glycosides	Isoflavonoid O-glycosides	0.0163461739735069	-5.9349	5.99203382077513e-07	1	1.39741922654862	down	1812867.4634473128	355907.54403467407	783549.3456406145	458295.634321219	308213.3685502256	320511.5872012134	30750027.331858613	56933822.74738585	43907235.79886155	26559518.655898865	14654938.76415556	74307019.5402157
Com_2189_pos	N1-[1-(2,4-dichlorobenzoyl)-4-piperidyl]cyclohexane-1-carboxamide	--	C19 H24 Cl2 N2 O2	382.124	5.168	383.132	--	--	--	--	--	--	--	--	--	--	Invalid mass	No results	No results					0.030011863957471	-5.05832	7.15012111467675e-07	1	1.41885494554899	down	632874.3716320082	606016.1267918961	442785.5892794733	381748.6144174122	846299.3439511987	577330.0597632402	29683509.50012364	26199972.18975073	16930369.23456489	14945242.327370375	7111439.254278192	21318655.56888926
Com_1991_neg	Coniferyl alcohol	Coniferyl alcohol; Coniferol; 4-(3-Hydroxy-1-propenyl)-2-methoxyphenol; trans-Coniferyl alcohol	C10 H12 O3	180.078	5.236	179.07	cpd:C00590	map00940 Phenylpropanoid biosynthesis;map01061 Biosynthesis of phenylpropanoids;map01100 Metabolic pathways;map01110 Biosynthesis of secondary metabolites	HMDB0012915	--	Benzenoids	Phenols	Methoxyphenols	--	--	--	No results	Invalid mass	No results	Benzenoids	Phenols	Methoxyphenols	Methoxyphenols	0.204063167399417	-2.29291	7.81660247877559e-07	1	1.39488478521012	down	5590706.692668087	3738845.4015186527	3192926.018483737	4936105.286813275	3511812.063931893	3543050.121897118	23361905.023011774	28477132.2862231	16193734.472085526	15411873.265807206	14753011.878200715	21929095.48037212
Com_5157_pos	Trilobatin	--	C21 H24 O10	436.136	5.563	437.143	--	--	HMDB0037505	LMPK12120518	Phenylpropanoids and polyketides	Flavonoids	Flavonoid glycosides	Polyketides [PK]	Flavonoids [PK12]	Chalcones and dihydrochalcones [PK1212]	No results	No results	Full match	Phenylpropanoids and polyketides	Flavonoids	Flavonoid glycosides	Flavonoid O-glycosides	0.0987610494250939	-3.33991	8.49299634722824e-07	1	1.40237457199688	down	734195.1292359689	525132.1194832794	440979.2285237024	334419.0434408984	598572.2796140532	535174.8261709434	6959976.139394497	6453624.9421498105	6716212.864003075	4038200.3761191145	2594965.243852154	5319229.411736094
Com_2265_neg	LPI 16:1	--	C25 H47 O12 P	570.279	8.593	569.272	--	--	--	LMGP06050009	--	--	--	Glycerophospholipids [GP]	Glycerophosphoinositols [GP06]	Monoacylglycerophosphoinositols [GP0605]	No results	Full match	No results	Lipids and lipid-like molecules	Glycerophospholipids	Glycerophosphoinositols	Phosphatidylinositols	0.139044186514756	-2.84638	1.14679092758036e-06	1	1.41495654413282	down	2249952.656364669	2261374.0401343005	1536231.8147208448	2403905.7801204347	1848987.410410128	2050097.99700492	19970032.0956955	17492769.207524125	17680605.536163677	9104152.842714917	13540377.66055267	11036701.848176705
Com_3963_neg	5,6,7-Trimethoxyflavone	--	C18 H16 O5	312.1	5.281	357.099	--	--	--	--	--	--	--	--	--	--	No results	No results	Full match	Phenylpropanoids and polyketides	Flavonoids	Flavonoid glycosides	Flavonoid-7-O-glycosides	0.0506694981206012	-4.30274	1.1501218382177e-06	1	1.41036416622587	down	355540.52614532656	226704.0898412517	401303.6647490288	254319.81993871	203446.94250895528	214780.97824127323	8356156.417032407	7396272.240150375	4205607.564755133	2164542.21596253	5047500.159590068	5514200.561596132
Com_6594_neg	Aurantio-obtusin	Aurantio-obtusin	C17 H14 O7	330.074	5.376	329.067	cpd:C17670	-	HMDB0248725	LMPK13040027	Benzenoids	Anthracenes	Anthraquinones	Polyketides [PK]	Aromatic polyketides [PK13]	Anthracenes and phenanthrenes [PK1304]	No results	No results	Full match	Benzenoids	Anthracenes	Anthraquinones	Hydroxyanthraquinones	0.114358484001913	-3.12836	1.23665869830228e-06	1	1.39221283303099	down	615518.6844250263	228236.7285788261	350622.5828048675	294936.50187921594	219276.8547348836	240110.34875421764	2951489.9273188	2462516.740576847	3452469.6608705083	4299740.093443801	1796247.5960342467	2077825.717884474
Com_527_pos	5,6-dimethyl-4-oxo-4H-pyran-2-carboxylic acid	--	C8 H8 O4	168.043	5.289	169.05	--	--	--	--	--	--	--	--	--	--	Full match	Full match	Full match					0.0103096587487067	-6.59986	1.49385087748147e-06	1	1.42364279559197	down	873078.6782179625	655370.378824071	625081.3965786645	497246.53920439736	1053241.5719351596	843301.9728817771	151517281.427059	109120584.29905804	66063105.103579685	48378869.03550162	28367229.090897538	37626748.178004265
Com_759_neg	Neohesperidin dihydrochalcone	--	C28 H36 O15	612.205	5.448	611.198	--	--	HMDB0030542	--	Phenylpropanoids and polyketides	Flavonoids	Flavones	--	--	--	No results	No results	Full match	Phenylpropanoids and polyketides	Flavonoids	Flavonoid glycosides	Flavonoid O-glycosides	0.00691286493433846	-7.1765	1.60665157975506e-06	1	1.43343872494946	down	374628.5749132712	321373.78055056365	254175.0817112092	371382.1418576892	285536.7861314648	282382.0069635226	67074599.85717782	76086980.92904073	56097851.466984615	20765058.037018247	21574409.01409413	31728930.774074063
Com_1371_pos	Nepodin	Nepodin; Musizin; 1-(1,8-Dihydroxy-3-methylnaphthalen-2-yl)ethanone	C13 H12 O3	216.079	5.254	217.086	cpd:C09954	-	--	--	--	--	--	--	--	--	No results	Full match	No results					0.105868250582394	-3.23966	1.72772621078272e-06	1	1.39405442608651	down	5052550.178628637	2922860.375395418	3040297.794745003	2178877.917760063	4244682.763619894	3050627.263853702	55702546.132351644	37876518.28515515	23629857.8925358	18445025.28623073	22782704.64955671	35104812.558635645
Com_1079_pos	(±)15-HETE	--	C20 H32 O3	302.225	7.643	325.214	--	--	--	--	--	--	--	--	--	--	Invalid mass	No match	No match					0.0327316392074783	-4.93317	2.17775711094512e-06	1	1.38844463247917	down	3009281.6322090435	1325813.830629985	1728941.4168113703	581110.0235795146	1693075.539436211	563067.6668086838	73636371.2172804	62421014.85259872	35356218.88955332	28399898.372659985	20813731.74580049	51320346.0698642
Com_5154_neg	LPG O-15:0	--	C21 H45 O8 P	456.285	9.513	455.278	--	--	--	--	--	--	--	--	--	--	No results	Full match	No results					0.16892931021662	-2.56551	2.34296267470842e-06	1	1.39578951881564	down	623666.4641082337	615684.4384246897	342628.6636690595	731988.7258628614	534193.8947396098	588993.6692007197	5096403.7220028825	2921347.126310595	3178540.543359821	1872638.25772259	4067235.713282873	3210545.6467822995
Com_803_neg	Linderane	Linderane	C15 H16 O4	260.104	5.737	259.097	cpd:C09495	-	--	--	--	--	--	--	--	--	No results	No results	Full match	Organoheterocyclic compounds	Dioxanes	1,4-dioxanes	1,4-dioxanes	0.0308535175174097	-5.01842	2.44447360669672e-06	1	1.38249379442986	down	1073070.584087569	407687.38097726967	1897678.165128488	2376116.4366758284	673552.4547987722	624990.8383278337	63232961.2232874	63867747.10378442	22315498.86641598	20804465.08918975	21148235.95755468	37230500.43386483
Com_203_neg	2-Methoxyestradiol	--	C19 H26 O3	302.188	6.628	301.18	--	--	HMDB0000405	--	Lipids and lipid-like molecules	Steroids and steroid derivatives	Estrane steroids	--	--	--	Full match	No results	Full match	Lipids and lipid-like molecules	Steroids and steroid derivatives	Estrane steroids	Estrogens and derivatives	0.00520321490431053	-7.58638	2.54492696748107e-06	1	1.42194486442257	down	3356498.6502906303	612992.2736526473	1884955.223237524	558453.8019661399	398920.8041027613	591802.2941522852	266664048.64985207	314293889.7233926	262231512.03371963	145442481.05212957	153730873.11710396	280531153.0169365
Com_3373_neg	Gibberellin A7	Gibberellin A7	C19 H22 O5	330.146	5.408	329.139	cpd:C11867	map00904 Diterpenoid biosynthesis;map01110 Biosynthesis of secondary metabolites	HMDB0303475	LMPR0104170024	Lipids and lipid-like molecules	Prenol lipids	Diterpenoids	Prenol Lipids [PR]	Isoprenoids [PR01]	C20 isoprenoids (diterpenes) [PR0104]	Full match	No results	No match	Lipids and lipid-like molecules	Prenol lipids	Diterpenoids	C19-gibberellin 6-carboxylic acids	0.0763115677057706	-3.71195	2.57650841229663e-06	1	1.40116241455054	down	1525629.6204398032	562923.724862056	1282695.7350913316	668270.2540306026	500151.04206354136	545619.7144776181	11023323.686072884	11835870.438415324	12477714.154115276	14349071.033744698	6392837.352170917	10559705.434410486
Com_1295_pos	3-hydroxy-3,4-bis[(4-hydroxy-3-methoxyphenyl)methyl]oxolan-2-one	--	C20 H22 O7	412.099	5.303	413.106	--	--	--	--	--	--	--	--	--	--	Invalid mass	No results	No results					0.0232278753103607	-5.428	2.63393637547068e-06	1	1.41162372873104	down	687829.1039070704	516314.0867371655	469769.4965450192	391740.916385623	829765.08841163	664370.4110542138	19955689.51037295	57206301.5050217	31321189.379584	11460233.018245963	12594572.613214737	20717060.140133187
Com_7560_neg	Rhapontigenin	--	C15 H14 O4	258.089	5.716	257.081	--	--	HMDB0031842	--	Phenylpropanoids and polyketides	Stilbenes	-	--	--	--	No results	No results	Full match	Phenylpropanoids and polyketides	Stilbenes	Not available	Stilbenes	0.397546140591764	-1.33081	2.6865687852194e-06	1	1.39451364905099	down	990512.2799025576	824325.7094891131	645894.4975673937	882116.5642207399	665599.9280178872	673836.289389339	2112437.7153917463	1981526.992928353	1941355.090080146	2275705.2267157	1622128.973386684	1844812.8599285905
Com_1373_neg	Artemether	--	C16 H26 O5	298.177	6.912	297.17	--	--	HMDB0015643	--	Lipids and lipid-like molecules	Prenol lipids	Sesquiterpenoids	--	--	--	No results	No results	Full match	Lipids and lipid-like molecules	Prenol lipids	Sesquiterpenoids	Artemisinins	0.0151110212511625	-6.04826	3.14344274532995e-06	1	1.38261543242868	down	519786.74626875017	156133.61357550562	112447.685351757	164533.02521533356	119182.46975607578	126916.36241867192	7047234.188309909	44239395.85406399	7317854.72576476	5536467.330000559	5342913.265065083	9862188.26595406
Com_10501_neg	Farrerol	Farrerol	C17 H16 O5	300.1	5.638	299.092	cpd:C09734	-	--	LMPK12140302	--	--	--	Polyketides [PK]	Flavonoids [PK12]	Flavanones [PK1214]	No results	No results	Full match	Phenylpropanoids and polyketides	Flavonoids	Flavans	Flavanones	0.127754299211706	-2.96856	3.18682188762389e-06	1	1.37800199319297	down	92328.52010898528	51978.18369627256	125468.70680083208	57615.34982557692	46374.57030380159	45513.70810955802	640841.1271005018	737067.3751552114	365070.6489939992	502756.8669449329	339606.49760497984	696574.7381177946
Com_2138_neg	Schisantherin E	--	C30 H34 O9	538.221	5.725	583.219	--	--	--	--	--	--	--	--	--	--	No results	No results	Full match	Phenylpropanoids and polyketides	Tannins	Hydrolyzable tannins	Hydrolyzable tannins	0.0279045969062978	-5.16335	3.21605597627202e-06	1	1.42162330458426	down	466483.45727873617	388109.1079060505	293825.0502848434	471486.5812876723	359952.1255439464	350249.5521115853	21444361.498499848	21789069.422547378	15442040.209639093	6694790.719829133	7400980.478387693	10731339.064306302
Com_83_neg	Specnuezhenide	--	C31 H42 O17	686.242	5.525	685.234	--	--	HMDB0258412	--	Lipids and lipid-like molecules	Saccharolipids	-	--	--	--	No results	Full match	Full match					0.00114534109606923	-9.77001	3.34509546293126e-06	1	1.43236844358166	down	418067.9374222192	345016.61757395	268203.4820876724	444271.5875306374	298781.9047126247	310703.7924957477	589330275.9215784	601080757.8181273	194832126.8361588	66189562.9537706	208824275.4022257	160200966.80310354
Com_609_pos	Sequoyitol	5-O-Methyl-myo-inositol; 1D-5-O-Methyl-myo-inositol; Sequoyitol	C7 H14 O6	194.08	5.371	427.122	cpd:C03365	-	HMDB0031449	--	Organic oxygen compounds	Organooxygen compounds	Alcohols and polyols	--	--	--	No results	No results	Full match	Organic oxygen compounds	Organooxygen compounds	Alcohols and polyols	Cyclohexanols	0.00828308742876903	-6.91562	3.39297193847453e-06	1	1.42084620449292	down	807188.3134239878	644049.8714010714	562815.8629645512	445311.2127760099	877056.7952313595	693807.9876242703	98026004.09832884	125570497.4859079	142296081.75500455	45546963.30455243	23490002.45114221	51631781.8193498
Com_3381_pos	6-(3-hydroxybutan-2-yl)-5-(hydroxymethyl)-4-methoxy-2H-pyran-2-one	--	C11 H16 O5	210.09	5.602	211.097	--	--	--	--	--	--	--	--	--	--	Invalid mass	No results	No match					0.0981703391688388	-3.34857	3.5459922637454e-06	1	1.39920807815664	down	1601518.9527656168	1145484.3658982553	1482754.48087103	2243655.874467022	1421243.4467325774	1167390.7834933936	15179042.83980397	12759576.324789502	24185162.95012128	21909373.527360428	10229406.008805536	8046866.848113064
Com_1619_neg	Corticosterone	Corticosterone; 11beta,21-Dihydroxy-4-pregnene-3,20-dione; Kendall's compound B; Reichstein's substance H	C21 H30 O4	346.214	7.179	345.206	cpd:C02140	map00140 Steroid hormone biosynthesis;map01100 Metabolic pathways;map04923 Regulation of lipolysis in adipocytes;map04925 Aldosterone synthesis and secretion;map05020 Prion diseases	HMDB0001547	LMST02030186	Lipids and lipid-like molecules	Steroids and steroid derivatives	Hydroxysteroids	Sterol Lipids [ST]	Steroids [ST02]	C21 steroids (gluco/mineralocorticoids, progestogins) and derivatives [ST0203]	Full match	No results	No results	Lipids and lipid-like molecules	Steroids and steroid derivatives	Hydroxysteroids	21-hydroxysteroids	0.035002495432206	-4.8364	3.5681960175053e-06	1	1.38864193391417	down	928964.3499572928	445198.6049485755	909388.0326600692	469506.7956692292	372754.7085088467	373388.4773441796	8056545.763601753	36584724.83676163	6949238.275544822	24098355.91419207	11793495.653489048	12487682.4313698
Com_5674_neg	Xanthurenic acid O-hexoside	--	C16 H17 N O9	367.089	4.974	366.082	--	--	--	--	--	--	--	--	--	--	No results	No results	Full match					0.092953837072079	-3.42734	4.33188905562918e-06	1	1.37329175778491	down	660142.3209619544	295292.2213894702	219539.78924480392	341847.3060725919	268976.28741895803	281938.9804694629	4189096.865898187	4084100.0438765273	5573358.078105895	3296484.0898307124	1350977.3800102673	3750755.470884866
Com_7896_neg	Benzyl 6-O-beta-D-glucopyranosyl-beta-D-glucopyranoside	--	C19 H28 O11	432.163	5.36	431.156	--	--	--	--	--	--	--	--	--	--	Full match	No results	No results					0.0688235724014195	-3.86095	4.36624684689726e-06	1	1.42083983425949	down	125869.79852157304	116504.10746381868	103470.2738141231	150948.61135702636	105823.28057140394	122888.56579625192	1855873.613513216	1995195.4034155768	1911089.154191784	1302279.5750746755	835284.6619547434	2641791.3815240995
Com_4103_neg	Acetylharpagide	--	C17 H26 O11	406.147	5.482	405.14	--	--	--	--	--	--	--	--	--	--	No results	No results	Full match	Lipids and lipid-like molecules	Prenol lipids	Terpene glycosides	Iridoid O-glycosides	0.0504088939228559	-4.31018	4.64705960910623e-06	1	1.41329648013132	down	385585.1139192898	358456.8797257669	239893.4640467143	390574.10841224936	311663.4508586835	291087.27916086896	7958948.7024062015	9608366.805928828	7999390.177933735	5900187.93292969	2509396.7773561324	5248142.878047835
Com_529_pos	1-ethyl 4-(2-oxo-1,2-diphenylethyl) succinate	--	C20 H20 O5	161.06	5.445	323.128	--	--	--	--	--	--	--	--	--	--	Invalid mass	No results	No results					0.00914704193785719	-6.77248	4.79094637368227e-06	1	1.41675	down	947778.7654836188	762204.598328277	597226.2863935749	508374.1835197427	1001219.4374699842	787170.7316142634	130071233.10597688	143635761.91238528	110967935.67126864	26985770.841749538	32729968.79638134	58938606.40320297
Com_221_pos	11-Oxoetiocholanolone	--	C19 H28 O3	286.193	7.647	269.19	--	--	HMDB0006031	--	Lipids and lipid-like molecules	Steroids and steroid derivatives	Androstane steroids	--	--	--	Invalid mass	No results	No results	Lipids and lipid-like molecules	Steroids and steroid derivatives	Androstane steroids	Androgens and derivatives	0.00660661596239898	-7.24187	4.89452799862719e-06	1	1.39573305052653	down	1377409.1679448902	505091.606961653	442011.0881887252	338626.69711120776	690993.0396900126	558038.3042004012	45699820.52728663	331838609.7680674	64677695.08664665	27850740.8276809	32668995.45083996	89423562.52315834
Com_1005_neg	α-Estradiol	--	C18 H24 O2	272.177	6.144	317.175	--	--	HMDB0000429	--	Lipids and lipid-like molecules	Steroids and steroid derivatives	Estrane steroids	--	--	--	Full match	No results	No results	Lipids and lipid-like molecules	Steroids and steroid derivatives	Estrane steroids	Estrogens and derivatives	0.0252097737737924	-5.30987	5.06971525407203e-06	1	1.38757796643102	down	2207317.8978070943	766715.9059613557	926912.0842793416	1014645.6201298332	663618.6858539255	761198.7369521211	50082843.12964117	56121673.773037605	60100068.001323424	51519789.17233018	9557321.054388506	24124287.74228093
Com_2171_neg	4-(4-nitrophenylazo)aniline	--	C12 H10 N4 O2	242.078	5.152	241.071	--	--	--	--	--	--	--	--	--	--	Invalid mass	No results	No results					0.226022253859277	-2.14546	5.79594247831604e-06	1	1.36209764460887	down	6737656.677014357	3918324.366422739	3166814.463914663	5628671.036474314	3682249.025461644	3915112.7997691487	20349802.214863777	25985851.777358785	23066735.35124353	23735195.41738457	12117096.20088655	14418616.278709054
Com_162_neg	Naringin Dihydrochalcone	--	C27 H34 O14	582.194	5.512	581.187	--	--	HMDB0255461	--	Phenylpropanoids and polyketides	Flavonoids	Flavonoid glycosides	--	--	--	No results	No results	Full match	Phenylpropanoids and polyketides	Flavonoids	Flavonoid glycosides	Flavonoid O-glycosides	0.00108660266171087	-9.84596	6.58782699826135e-06	1	1.4277701842334	down	255160.93667395075	219912.0231855501	171635.86753922215	242612.5225945812	191204.4206928269	185858.8963210584	169049138.72624	266572987.8359715	494283822.979266	63106122.70064876	44230717.42969007	128210518.72818826
Com_1083_pos	(3R)-8-hydroxy-3-(4-methoxyphenyl)-3,4-dihydro-1H-2-benzopyran-1-one	--	C16 H14 O4	270.09	5.51	271.097	--	--	--	--	--	--	--	--	--	--	Full match	No results	Full match					0.0373609426017645	-4.74233	6.9363808210288e-06	1	1.39882239750515	down	2173156.0674825585	1434111.294031062	1938831.094514424	968427.9104746204	1667505.5979794855	1402857.8101839009	66978836.74371105	70049750.67955263	51208943.98931386	16745892.43953475	21449816.82224396	30115152.037056766
Com_2143_neg	Orcinol gentiobioside	--	C19 H28 O12	448.158	5.064	447.15	--	--	--	--	--	--	--	--	--	--	No results	Full match	Full match					0.0149366412245436	-6.065	7.11867586255557e-06	1	1.42521296348693	down	222901.31480222545	215950.64458320927	161923.91331061552	258769.6201768281	194861.1085414992	195005.16713800715	21383789.650302406	15261142.057121646	10331495.075244077	5683815.435026567	6350670.151212626	24636525.483410727
Com_2707_neg	5-[(Benzoyloxy)methyl]-4,5,6-trihydroxy-2-cyclohexen-1-yl benzoate	--	C21 H20 O7	384.12	5.489	383.113	--	--	--	--	--	--	--	--	--	--	Full match	No results	No match	Benzenoids	Benzene and substituted derivatives	Benzoic acids and derivatives	Benzoic acid esters	0.0469319743035405	-4.41329	7.25723648707854e-06	1	1.38112	down	1195808.779791166	343773.2123834497	1136856.1934511217	374574.8052747696	298896.60861347883	279163.3100127577	8882875.01673723	16267708.35077361	22844740.48125816	8850283.994706552	8206120.331439178	12274507.58186587
Com_631_pos	Aloesin	Aloesin	C19 H22 O9	178.084	5.216	395.132	cpd:C08994	-	--	--	--	--	--	--	--	--	Invalid mass	No results	No results	Organic oxygen compounds	Organooxygen compounds	Carbohydrates and carbohydrate conjugates	Phenolic glycosides	0.0182806068158295	-5.77354	7.29619738531259e-06	1	1.4114192352477	down	3616634.2360696704	627890.6897004846	1688841.0807300212	389237.5791861201	898089.9213045924	688000.0547228869	128091695.25216238	42206064.537329935	62122077.11659693	65595738.18968494	62542910.75928505	72069032.55234395
Com_933_pos	Roseoside	--	C19 H30 O8	386.195	5.439	409.184	--	--	--	--	--	--	--	--	--	--	No results	No results	Full match	Lipids and lipid-like molecules	Fatty Acyls	Fatty acyl glycosides	Fatty acyl glycosides of mono- and disaccharides	0.0561589841158695	-4.15434	7.91263836330688e-06	1	1.36446253797435	down	4797649.151938459	982460.8968972045	4001414.4265064094	1996247.7431745832	2238952.8096606582	3340562.169095227	36156684.64182017	65150107.86751919	38852374.38234448	42943509.74652004	107977020.7761497	17994397.684309304
Com_2717_neg	Aucubin	Aucubin	C15 H22 O9	346.126	5.025	391.125	cpd:C09771	-	HMDB0036562	LMPR0102070006	Lipids and lipid-like molecules	Prenol lipids	Terpene glycosides	Prenol Lipids [PR]	Isoprenoids [PR01]	C10 isoprenoids (monoterpenes) [PR0102]	No results	No results	Full match	Lipids and lipid-like molecules	Prenol lipids	Terpene glycosides	Iridoid O-glycosides	0.0206659620068202	-5.5966	8.07701840527741e-06	1	1.42227931139227	down	210793.4587485586	210278.5881699884	155792.65165569755	237304.2040545461	186755.2751210936	195755.5157377946	12136583.592716713	18959970.767643265	5248753.227108944	7275677.822879783	3939625.124043665	10345219.985026428
Com_2965_pos	Notopterol	Notopterol	C21 H22 O5	354.145	6.773	355.152	cpd:C17499	-	--	--	--	--	--	--	--	--	No results	Invalid mass	No results	Lipids and lipid-like molecules	Prenol lipids	Terpene lactones	Terpene lactones	0.100459357849813	-3.31532	8.08613707867434e-06	1	1.38581588532639	down	1478515.7163554174	1287859.9895939892	1159517.1167994482	802525.5970183775	1754200.6106565974	1399816.963988667	17054646.736444816	17760646.198765233	11319780.693256028	15386786.657544468	4998739.272804651	11943330.16485268
Com_996_neg	Genipin	Genipin	C11 H14 O5	208.073	5.308	207.065	cpd:C09780	-	HMDB0035830	--	Lipids and lipid-like molecules	Prenol lipids	Monoterpenoids	--	--	--	Invalid mass	No results	No match	Lipids and lipid-like molecules	Prenol lipids	Monoterpenoids	Iridoids and derivatives	0.256656636489789	-1.96209	8.35087075016772e-06	1	1.36046371608281	down	13609712.41925267	8450971.041255368	8230032.202665634	13412013.696016217	8438104.413357893	9012452.851268286	31716175.175069023	62736045.42237083	30718220.789783247	47595983.03397264	29578315.634247333	35924129.43568011
Com_670_pos	1-Naphthyl acetate	--	C12 H10 O2	186.068	5.451	187.076	--	--	HMDB0243958	--	Benzenoids	Naphthalenes	-	--	--	--	No results	No results	Full match					0.0524669329683583	-4.25245	8.40795753831588e-06	1	1.39086495895291	down	6286330.83000769	3355051.621313584	4135320.586885413	2911402.063367564	3428456.048675207	2860263.5499064648	111716805.25786863	114226939.13387188	89129255.99159433	29862932.22700657	36341818.22051657	56651882.18223916
Com_4543_neg	Griffonilide	--	C8 H8 O4	168.041	5.239	167.034	--	--	--	--	--	--	--	--	--	--	No results	No results	Full match	Organoheterocyclic compounds	Benzofurans	Not available	Benzofurans	0.169265450481697	-2.56264	8.87559339285949e-06	1	1.36103741258158	down	639604.8381005223	1034870.3093458784	599090.7754230987	1519287.8314220405	1240472.7521209724	943815.0011984312	5930915.444456521	8067433.571224576	4097080.839177304	8999625.47461415	4720002.670429696	3497177.8438636186
Com_722_neg	Praeruptorin A	--	C21 H22 O7	386.138	5.487	817.276	--	--	HMDB0242259	--	Phenylpropanoids and polyketides	Coumarins and derivatives	Pyranocoumarins	--	--	--	No results	No results	Full match	Phenylpropanoids and polyketides	Coumarins and derivatives	Pyranocoumarins	Angular pyranocoumarins	0.00572186241560348	-7.4493	9.68252164687447e-06	1	1.42751229014145	down	282495.960294864	258404.11189283853	181810.3267902673	269316.97897196806	219237.42959847	203823.4999788574	69657195.6456758	65752369.14455629	9328820.802983643	40883977.29399555	20057447.695817947	41632725.92052741
Com_1126_neg	Tracheloside	--	C27 H34 O12	550.205	5.282	549.198	--	--	HMDB0030557	--	Lignans, neolignans and related compounds	Lignan glycosides	-	--	--	--	No results	No results	Full match	Lignans, neolignans and related compounds	Lignan glycosides	Not available	Lignan glycosides	0.0136325811369954	-6.1968	1.00053872636906e-05	1	1.43674210558199	down	276658.0961003259	252397.8290138925	195930.57038383308	283143.4160393092	226504.80917539645	239123.3994037693	44197719.11721729	7275849.72839098	13633235.455132227	9271704.434067544	13849492.933383748	19877580.488742072
Com_1370_pos	(2E)-1-(2-hydroxy-3,4,5,6-tetramethoxyphenyl)-3-phenylprop-2-en-1-one	--	C19 H20 O6	326.116	5.512	327.123	--	--	--	--	--	--	--	--	--	--	Invalid mass	No results	No results					0.078427112163093	-3.6725	1.06508993866812e-05	1	1.35166409129004	down	2347969.393612805	1754324.131947067	2490503.664914689	1184661.5116050476	5298091.673799392	1716092.2728516837	55722468.06129965	49286582.506493576	32233844.77409274	14933789.700810315	16591946.018946912	19835057.64706172
Com_1111_pos	Diosbulbin B	--	C19 H20 O6	344.126	5.516	345.134	--	--	HMDB0036777	--	Organoheterocyclic compounds	Naphthofurans	-	--	--	--	No results	No results	Full match	Organoheterocyclic compounds	Naphthofurans	Not available	Naphthofurans	0.0561213038614498	-4.15531	1.14856389389181e-05	1	1.34929994937165	down	3901672.084135454	1158512.8406868656	3307977.071742851	1065338.1712636894	2388025.56884947	1133265.4540273815	69167450.46812397	67951119.35057922	34541063.10747518	14873299.661103098	20584504.89951774	23718097.31631266
Com_73_neg	Picrotoxinin	Picrotoxinin	C15 H16 O6	292.094	5.737	291.087	cpd:C09529	map07230 GABA-A receptor agonists/antagonists	HMDB0240274	--	Organoheterocyclic compounds	Furopyrans	-	--	--	--	No results	No results	Full match	Organoheterocyclic compounds	Furopyrans	Not available	Furopyrans	0.00894483818449748	-6.80473	1.16632781336546e-05	1	1.39197368647118	down	4384642.476396182	1532015.0980162928	2341676.648062122	4029670.7089207154	1566754.9835472258	2734129.357079468	640889378.8500601	580671658.630105	64988522.03912564	100717571.7262221	172204359.87437862	295105297.1749058
Com_2294_neg	Ajugol	--	C15 H24 O9	348.141	5.11	347.134	--	--	HMDB0248074	--	Lipids and lipid-like molecules	Prenol lipids	Terpene glycosides	--	--	--	No results	No results	Full match	Lipids and lipid-like molecules	Prenol lipids	Terpene glycosides	Iridoid O-glycosides	0.0232725117496022	-5.42523	1.20852595908723e-05	1	1.40749706381319	down	294599.3461169681	231703.6917538484	379492.5679728096	276528.9474517895	214555.0432625065	222597.3651996742	10148563.3301874	24418702.63185509	11708396.66045327	7270032.073060223	3411635.7288312907	12630214.709638769
Com_295_neg	2-Methoxyestrone	2-Methoxyestrone	C19 H24 O3	300.172	6.905	299.165	cpd:C05299	map00140 Steroid hormone biosynthesis	HMDB0000010	LMST02010033	Lipids and lipid-like molecules	Steroids and steroid derivatives	Estrane steroids	Sterol Lipids [ST]	Steroids [ST02]	C18 steroids (estrogens) and derivatives [ST0201]	Full match	No results	No results	Lipids and lipid-like molecules	Steroids and steroid derivatives	Estrane steroids	Estrogens and derivatives	0.0159860940971615	-5.96704	1.25379254266294e-05	1	1.37135504941705	down	2434463.3544663945	855631.9460687255	544667.9834781729	868338.7048358918	615646.1490129094	681475.8858782573	46636689.03136015	208511733.0399074	36319585.28102768	25496715.526150186	14986477.504835833	43389016.387101606
Com_2133_neg	Sinapinic acid	--	C11 H12 O5	224.068	5.382	223.06	--	--	HMDB0034069	--	Phenylpropanoids and polyketides	Cinnamic acids and derivatives	Hydroxycinnamic acids and derivatives	--	--	--	Full match	No results	Full match	Phenylpropanoids and polyketides	Cinnamic acids and derivatives	Hydroxycinnamic acids and derivatives	Hydroxycinnamic acids	0.101241766270977	-3.30412	1.42529741371534e-05	1	1.3458892247444	down	1340839.593595204	592737.2819217497	986413.5584315904	2683990.640133117	1964888.9249279872	1677750.9255556348	11372367.950544303	26624963.049130965	20349001.825715546	15020480.644486891	7126026.613400941	10839238.219429212
Com_2041_pos	Demethylzeylasteral	--	C29 H36 O6	480.25	6.543	481.258	--	--	HMDB0250994	--	Benzenoids	Phenanthrenes and derivatives	-	--	--	--	No results	No results	Full match	Benzenoids	Phenanthrenes and derivatives	Not available	Phenanthrenes and derivatives	0.139577434302886	-2.84086	1.45505322474949e-05	1	1.34409389592212	down	2142712.9836647343	1612121.0577243632	5401641.473391696	1759944.1408184634	2266698.2528555235	1940468.8450145149	15964270.56270074	31166542.908959016	25689513.04796629	12851260.48741367	10276194.229835495	12404882.135993114
Com_1706_neg	4-Demethylepipodophyllotoxin	--	C21 H20 O8	400.117	5.534	799.228	--	--	--	--	--	--	--	--	--	--	No results	No results	Full match	Lignans, neolignans and related compounds	Lignan lactones	Podophyllotoxins	Podophyllotoxins	0.0195068756597403	-5.67987	1.59132824501467e-05	1	1.41133567216321	down	376023.4908456353	310318.8293745838	241230.67225245983	399591.8803457211	268733.87015585473	279456.7921032332	27975280.14430196	27928680.44702417	9806571.931081252	4795038.570489788	15524582.188350895	10108027.316682648
Com_1526_neg	Sesamoside	--	C17 H24 O12	420.126	5.159	419.119	--	--	--	--	--	--	--	--	--	--	No results	No results	Full match	Organic oxygen compounds	Organooxygen compounds	Carbohydrates and carbohydrate conjugates	O-glycosyl compounds	0.00939400262127956	-6.73404	1.62042188945247e-05	1	1.42022433235953	down	189708.93115061088	179010.73349258633	160270.9678136588	199665.2936563624	172719.1413053073	160391.2937901051	20563473.99607444	39205782.35633396	23879581.62267776	10664874.622338375	5178445.59668871	13533822.74435149
Com_6523_neg	Xanthurenic acid	Xanthurenic acid; Xanthurenate	C10 H7 N O4	205.037	5.281	204.029	cpd:C02470	map00380 Tryptophan metabolism	HMDB0000881	--	Organoheterocyclic compounds	Quinolines and derivatives	Quinoline carboxylic acids	--	--	--	No results	No results	Full match	Organoheterocyclic compounds	Quinolines and derivatives	Quinoline carboxylic acids	Quinoline carboxylic acids	0.13134267071763	-2.92859	1.69117406367813e-05	1	1.36257501071216	down	480493.3818823194	265778.5798493737	233829.88113317825	252773.12554516588	189454.8377222516	263981.1556722516	1116453.1954817965	1812184.4268288617	4497176.465927695	1685228.6507652537	2214287.119570093	1513688.5091119157
Com_1275_neg	Prostaglandin D2	Prostaglandin D2; (5Z,13E)-(15S)-9alpha,15-Dihydroxy-11-oxoprosta-5,13-dienoate; (5Z,13E,15S)-9alpha,15-Dihydroxy-11-oxoprosta-5,13-dienoate; PGD2	C20 H32 O5	352.228	8.872	351.22	cpd:C00696	map00590 Arachidonic acid metabolism;map01100 Metabolic pathways;map04080 Neuroactive ligand-receptor interaction;map04664 Fc epsilon RI signaling pathway;map04726 Serotonergic synapse;map05143 African trypanosomiasis;map05310 Asthma	HMDB0001403	LMFA03010004	Lipids and lipid-like molecules	Fatty Acyls	Eicosanoids	Fatty Acyls [FA]	Eicosanoids [FA03]	Prostaglandins [FA0301]	Invalid mass	No results	No results	Lipids and lipid-like molecules	Fatty Acyls	Eicosanoids	Prostaglandins and related compounds	0.0717052865644048	-3.80178	1.73753441844984e-05	1	1.39462679038488	down	1276857.272684788	1206768.7217971685	5372519.075700376	1460795.184897971	1065096.8334288003	1219987.9924910318	38861694.38703374	21269011.56023581	30106053.60671149	19805574.21166885	31408792.6158263	20350403.69928493
Com_209_neg	Ursolic acid	Ursolic acid	C30 H48 O3	456.36	9.405	455.352	cpd:C08988	-	HMDB0002395	LMPR0106180007	Lipids and lipid-like molecules	Prenol lipids	Triterpenoids	Prenol Lipids [PR]	Isoprenoids [PR01]	C30 isoprenoids (triterpenes) [PR0106]	Full match	No results	Full match	Lipids and lipid-like molecules	Prenol lipids	Triterpenoids	Triterpenoids	0.0333885466129164	-4.9045	1.75857871035669e-05	1	1.36775099827627	down	2501533.93936834	5640257.360544855	7651078.95654068	4353943.188874676	2523644.715969179	2829795.1338954736	64369514.54409465	327177634.62881696	46560675.96080399	49309112.47732468	164529485.16824815	111796114.16984545
Com_446_neg	2-Hydroxyvaleric acid	--	C5 H10 O3	118.062	5.3	117.055	--	--	HMDB0001863	--	Lipids and lipid-like molecules	Fatty Acyls	Fatty acids and conjugates	--	--	--	Invalid mass	Invalid mass	No results	Lipids and lipid-like molecules	Fatty Acyls	Fatty acids and conjugates	Hydroxy fatty acids	4.99125041285941	2.319401286193199	1.75877872110308e-05	1	1.35230957941256	up	164942477.9095732	164620238.9400479	148827763.8480671	69696587.62824872	115406583.99056612	76564371.87232941	30955611.52862953	14290024.115194213	26055580.785655465	25846370.64034924	20996117.026996795	30127362.865103435
Com_9865_neg	Catalpol	Catalpol	C15 H22 O10	362.121	4.761	361.114	cpd:C09773	-	HMDB0242754	LMPR0102070007	Organic oxygen compounds	Organooxygen compounds	Carbohydrates and carbohydrate conjugates	Prenol Lipids [PR]	Isoprenoids [PR01]	C10 isoprenoids (monoterpenes) [PR0102]	No results	No results	Full match	Organic oxygen compounds	Organooxygen compounds	Carbohydrates and carbohydrate conjugates	O-glycosyl compounds	0.108310542298754	-3.20675	1.82960221283098e-05	1	1.38717734034868	down	76956.84057291997	76611.69472914605	50143.01395686262	93194.9776986922	68795.65451463548	71067.76652471341	635099.6174513577	1082875.2164115105	710179.0126481181	507714.6651005916	280779.3381306371	815923.1145155659
Com_276_neg	Ethyl caffeate	--	C11 H12 O4	208.073	5.488	415.139	--	--	HMDB0301712	--	Phenylpropanoids and polyketides	Cinnamic acids and derivatives	Hydroxycinnamic acids and derivatives	--	--	--	No results	No results	Full match	Phenylpropanoids and polyketides	Cinnamic acids and derivatives	Hydroxycinnamic acids and derivatives	Coumaric acids and derivatives	0.0179112788624805	-5.80299	1.9470045548076e-05	1	1.36688906767817	down	4631719.81027651	719879.8383491479	3536472.4711266523	1996536.9821001173	1416523.9246593236	310586.0682768029	188201734.84654617	140102135.41652223	116085840.9354987	35689278.20695204	87060217.81648684	136982435.43785176
Com_750_neg	2-Hydroxyestradiol	2-Hydroxyestradiol; 2-Hydroxyestradiol-17beta; 2-OH-Estradiol	C18 H24 O3	288.172	6.44	287.165	cpd:C05301	map00140 Steroid hormone biosynthesis;map04913 Ovarian steroidogenesis	HMDB0000338	LMST02010027	Lipids and lipid-like molecules	Steroids and steroid derivatives	Estrane steroids	Sterol Lipids [ST]	Steroids [ST02]	C18 steroids (estrogens) and derivatives [ST0201]	Full match	No results	No results	Lipids and lipid-like molecules	Steroids and steroid derivatives	Estrane steroids	Estrogens and derivatives	0.016976835914952	-5.88029	2.03371911685041e-05	1	1.41311423893721	down	631436.698363572	617253.5613762909	748815.0451398204	756199.6303898515	538061.2181003339	574957.3682161368	47913525.16519987	83760540.35845244	22889205.48721261	21471494.90344367	12349308.094332537	39380601.397125706
Com_1431_neg	8-iso-15-keto Prostaglandin E2	--	C20 H30 O5	332.198	7.554	331.191	--	--	--	--	--	--	--	--	--	--	Invalid mass	No results	No match	Lipids and lipid-like molecules	Fatty Acyls	Eicosanoids	Prostaglandins and related compounds	0.0506195415086292	-4.30416	2.28628199478205e-05	1	1.34199237833609	down	3889259.826466281	1124440.9033374186	871278.1195678883	555922.9516701691	587706.4299201181	430086.6272196668	34275766.40695209	42341194.41638931	15721703.477819689	13003799.667106682	9637606.250521105	32368061.271300822
Com_5554_neg	P-Aminohippuric Acid	--	C9 H10 N2 O3	194.068	5.009	387.129	--	--	HMDB0001867	--	Benzenoids	Benzene and substituted derivatives	Benzoic acids and derivatives	--	--	--	No results	No results	Full match	Benzenoids	Benzene and substituted derivatives	Benzoic acids and derivatives	Hippuric acids	0.0756535386349722	-3.72445	2.32025315783176e-05	1	1.33812054301647	down	536090.8934391731	147567.01693844024	196779.47002499425	170733.91308476412	134416.0986524641	140893.97313202545	4306323.443628756	5428017.562003122	1862899.837562806	3147892.986944906	1830611.793454571	957887.1608830309
Com_2092_pos	Homocysteic acid	--	C4 H9 N O5 S	183.021	1.193	184.028	--	--	HMDB0251520	--	Organic acids and derivatives	Carboxylic acids and derivatives	Amino acids, peptides, and analogues	--	--	--	No results	No results	Full match	Organic acids and derivatives	Carboxylic acids and derivatives	Amino acids, peptides, and analogues	Alpha amino acids	3.54020347204869	1.8238322811217336	2.42626653422889e-05	1	1.37812616608498	up	64785812.70857136	26520133.24522596	33978093.89338979	32608129.760428995	37464038.70278543	31952650.2698716	12091880.256890545	11658998.677109294	8013772.67051075	11200947.613333752	8726394.327122645	12515857.889270302
Com_1033_neg	13,14-Dihydro-15-keto Prostaglandin J2	--	C20 H30 O4	316.203	6.468	315.196	--	--	--	--	--	--	--	--	--	--	Invalid mass	No results	No match	Lipids and lipid-like molecules	Fatty Acyls	Eicosanoids	Prostaglandins and related compounds	0.0638979281250684	-3.96809	2.49360272592225e-05	1	1.35665863149654	down	1170373.215839262	4096699.18669975	2513827.4127467936	4979041.899740331	997300.9800958504	1065688.303757955	30569957.04467697	60695009.05609758	62268238.72894017	21992600.11133828	27291503.71585282	29160964.095018048
Com_3795_pos	GRH	--	C14 H24 N8 O4	368.196	7.64	369.204	--	--	--	--	--	--	--	--	--	--	Invalid mass	No results	No results					0.185629770474374	-2.4295	2.57526848194425e-05	1	1.36157009170358	down	1545020.383231911	1251351.2131032026	1731215.0789493397	953814.5439098432	1748119.075758487	1500653.5338155688	12517748.34812142	11026355.23946016	6208746.767995954	7012763.112367063	4290770.187074554	5973647.177096471
Com_1629_neg	N-Feruloylagmatine	--	C15 H21 N4 O3	305.161	5.245	342.11	--	--	--	--	--	--	--	--	--	--	No results	No results	Full match	Benzenoids	Phenols	Methoxyphenols	Methoxyphenols	0.019783927551322	-5.65953	2.61157291407849e-05	1	1.41036207665689	down	293754.36053612444	267994.91468991933	187560.54106700147	300153.882503741	232588.9487074609	235160.31522565865	29361585.841752622	13267649.838583857	7614865.65373081	3609186.1028946526	8240784.1016724175	14595097.424103796
Com_10403_neg	6''-o-acetylgenistin	--	C23 H22 O11	474.116	5.531	473.108	--	--	HMDB0029528	--	Phenylpropanoids and polyketides	Isoflavonoids	Isoflavonoid O-glycosides	--	--	--	No results	No results	Full match	Phenylpropanoids and polyketides	Isoflavonoids	Isoflavonoid O-glycosides	Isoflavonoid O-glycosides	0.48340403769677	-1.0487	3.37622677967217e-05	1	1.36155030844667	down	408418.2607562681	337053.0822105427	442816.38188377937	434017.0887092892	291885.5404712253	303532.2520160944	640971.769619725	841509.1648560781	813358.4590501775	798331.3611704254	729496.8225987147	764052.9072373947
Com_486_pos	4-oxo-5-phenylpentanoic acid	--	C11 H12 O3	174.068	5.456	175.076	--	--	--	--	--	--	--	--	--	--	Invalid mass	No results	No match					0.10396863908822	-3.26578	3.40054336761609e-05	1	1.37466989735846	down	13368359.826180028	8284914.74661932	9743285.017371329	7522533.549533103	12760144.166680546	10479392.250186875	134444745.7366018	154992212.1414017	129514850.807719	48769234.25855603	49526585.461963855	80611784.7945783
Com_391_neg	3-Phenyllactic acid	--	C9 H10 O3	166.062	5.66	165.055	--	--	HMDB0000779	--	Phenylpropanoids and polyketides	Phenylpropanoic acids	-	--	--	--	Full match	Full match	Full match	Phenylpropanoids and polyketides	Phenylpropanoic acids	Not available	Phenylpropanoic acids	1.68318823720344	0.7511965276447297	3.54839546262137e-05	1	1.36075345350956	up	208982431.20885724	186474614.72227943	167862789.17727342	171993043.50267914	158509394.9991772	142396772.04186708	107780956.58524744	103954776.93509784	111193286.22212788	86804705.62985222	88827981.67831162	117067028.19633427
Com_1856_pos	WNK	--	C21 H30 N6 O5	428.218	6.567	429.225	--	--	--	--	--	--	--	--	--	--	Invalid mass	No results	No results					0.0788159046568011	-3.66537	3.56237682993685e-05	1	1.32421342089623	down	907003.8290974188	680452.5640229282	4583327.255186809	1725899.382006192	1166430.7365257968	1875954.3859687184	24260714.08824154	35193337.59309948	42845670.27003505	12373544.150494736	10000870.719670484	14118511.698339842
Com_199_neg	Estriol	Estriol; 1,3,5(10)-Estratriene-3,16-alpha,17beta-triol	C18 H24 O3	334.177	6.754	333.17	cpd:C05141	map00140 Steroid hormone biosynthesis;map01100 Metabolic pathways;map07226 Progesterone, androgen and estrogen receptor agonists/antagonists	HMDB0000153	LMST02010003	Lipids and lipid-like molecules	Steroids and steroid derivatives	Estrane steroids	Sterol Lipids [ST]	Steroids [ST02]	C18 steroids (estrogens) and derivatives [ST0201]	Invalid mass	No results	No results	Lipids and lipid-like molecules	Steroids and steroid derivatives	Estrane steroids	Estrogens and derivatives	0.0105241965214357	-6.57015	3.69182880189017e-05	1	1.36479259433547	down	2578101.1302568926	781837.2108738773	653034.2703795321	988680.7563525152	697886.9667950732	710866.0661056961	67966069.93671395	333510618.7564078	39488124.479375206	35577171.00049628	16567477.255513372	116001779.29251716
Com_2331_neg	Echinacoside	Echinacoside	C35 H46 O20	786.257	5.313	785.25	cpd:C10450	-	HMDB0251686	--	Organic oxygen compounds	Organooxygen compounds	Carbohydrates and carbohydrate conjugates	--	--	--	No results	No results	Full match	Organic oxygen compounds	Organooxygen compounds	Carbohydrates and carbohydrate conjugates	Oligosaccharides	0.0226052528966944	-5.4672	3.77387101717674e-05	1	1.40027399003436	down	250869.7577442717	220811.2851374648	171875.5366748785	274636.8206242407	198885.7497595308	240782.5677716625	9036349.868478373	24022662.146973275	10832569.003458835	8282761.878224291	2825093.3512922497	5068978.99635927
Com_1026_neg	mephedrone-d3	--	C11 H12 [2]H3 N O	179.955	1.213	178.948	--	--	--	--	--	--	--	--	--	--	Invalid mass	No results	No results					2.20442842173874	1.140404633098335	3.82483009472925e-05	1	1.32157424832301	up	96573917.89823905	98669727.24298784	61344847.93504445	99850777.05874062	93404953.45830934	89976450.47497457	33980580.28468397	29007622.848403785	42520672.3462627	43121535.80210399	45522462.04659268	50727236.5203429
Com_6368_pos	N-Sinapoylputrescine	--	C15 H22 N2 O4	294.158	5.335	295.166	--	--	--	--	--	--	--	--	--	--	No results	No results	Full match	Benzenoids	Phenols	Methoxyphenols	Methoxyphenols	0.235939107870656	-2.08351	4.15040094646086e-05	1	1.34713221998634	down	1271988.2057822633	421312.6228706287	921144.2651860816	837670.1896134348	650290.5266091529	546864.5573389102	4173050.4541812674	2418493.3911866173	4355787.140700602	3047593.375211225	2611397.4398619155	3099060.6992840213
Com_1341_pos	Sulforidazine	--	C21 H26 N2 O2 S2	402.151	5.397	403.158	--	--	HMDB0042015	--	Organoheterocyclic compounds	Benzothiazines	Phenothiazines	--	--	--	Invalid mass	No results	No results	Organoheterocyclic compounds	Benzothiazines	Phenothiazines	Phenothiazines	0.0193025644012373	-5.69506	4.28887668035383e-05	1	1.39406999139666	down	870896.2871219112	694882.0150099412	607236.5484455191	553501.1219726733	979420.8898710072	748567.3297652388	37247619.77868424	44434135.922097206	98443734.35179514	16868461.669670925	10500560.9716129	23278150.43999572
Com_71_neg	2-Hydroxycaproic acid	--	C6 H12 O3	132.078	5.66	131.07	--	--	HMDB0001624	--	Lipids and lipid-like molecules	Fatty Acyls	Fatty acids and conjugates	--	--	--	Invalid mass	Invalid mass	No results	Lipids and lipid-like molecules	Fatty Acyls	Fatty acids and conjugates	Medium-chain fatty acids	5.43243972579931	2.4416002624534365	4.33223073019802e-05	1	1.32964621879247	up	899271997.1955253	718018072.6633044	859084019.6649071	327477722.056576	502135340.8721882	343852907.9049393	140517973.83609402	59249630.52675796	147355362.5901706	108195564.27679896	80744555.35321797	135797117.04221368
Com_105_neg	Isofraxidin	Isofraxidin; 7-Hydroxy-6,8-dimethoxy-2H-1-benzopyran-2-one	C11 H10 O5	222.052	5.274	221.045	cpd:C17480	-	HMDB0253642	--	Phenylpropanoids and polyketides	Coumarins and derivatives	Hydroxycoumarins	--	--	--	No results	Full match	Full match	Phenylpropanoids and polyketides	Coumarins and derivatives	Hydroxycoumarins	7-hydroxycoumarins	0.0243812814192314	-5.35808	4.35566075917892e-05	1	1.39783237273024	down	6322893.621410384	5038392.078868728	3992650.8993233135	6154461.601757238	4877867.35558841	4763315.686720733	209472806.10323304	605097834.3032881	112179258.35503235	80347748.19801912	162430044.76984993	108074609.31693543
Com_326_pos	(2E)-3-(3,4-dimethoxyphenyl)prop-2-enoic acid	--	C11 H12 O4	208.074	5.455	209.081	--	--	HMDB0034315	--	Phenylpropanoids and polyketides	Cinnamic acids and derivatives	Hydroxycinnamic acids and derivatives	--	--	--	Full match	Full match	Full match					0.203823273383748	-2.29461	4.45976845967778e-05	1	1.3632781086062	down	33395179.10288953	20894936.03082456	25447783.11654617	20192127.21740633	40455672.89813646	33679872.21497032	253699079.02762008	103658185.79344456	73543221.32297604	168135547.92125845	125080170.68022028	129886224.37380911
Com_221_neg	8-O-acetyl shanzhiside methyl ester	--	C19 H28 O12	448.158	5.396	447.15	--	--	HMDB0248874	--	Lipids and lipid-like molecules	Prenol lipids	Terpene glycosides	--	--	--	No results	No results	Full match					0.00186773682079938	-9.06449	4.69560695838039e-05	1	1.40538264274282	down	315920.9952666837	276940.0069302033	239131.26797742728	348858.96695395256	261095.2302647901	264355.2811796892	115739604.5932393	2.67566e+08	375263631.4115247	83987920.7517091	16256723.25267424	54752211.48790733
Com_3718_neg	Eleutheroside E	Eleutheroside E	C34 H46 O18	742.267	5.31	777.235	cpd:C20786	-	HMDB0036410	--	Lignans, neolignans and related compounds	Lignan glycosides	-	--	--	--	No results	Full match	Full match	Organic oxygen compounds	Organooxygen compounds	Carbohydrates and carbohydrate conjugates	Phenolic glycosides	0.0416876769073586	-4.58424	5.13781479485367e-05	1	1.41152974689322	down	244326.77980568144	215052.2674693462	167392.82080366783	257680.66387190853	193513.8496212677	211051.09071388823	9324578.756062225	4185229.131961568	1852238.991650505	2251529.4527465384	6587284.179054068	6719967.126637674
Com_896_neg	Ferulaldehyde	Coniferyl aldehyde; Coniferaldehyde; 4-Hydroxy-3-methoxycinnamaldehyde; Ferulaldehyde	C10 H10 O3	178.062	5.517	177.055	cpd:C02666	map00940 Phenylpropanoid biosynthesis;map01061 Biosynthesis of phenylpropanoids;map01100 Metabolic pathways;map01110 Biosynthesis of secondary metabolites	HMDB0141782	--	Benzenoids	Phenols	Methoxyphenols	--	--	--	No results	No results	Full match	Benzenoids	Phenols	Methoxyphenols	Methoxyphenols	0.202311135896194	-2.30535	5.24519497423739e-05	1	1.32074838971186	down	12587184.737651194	5783773.800274821	9740146.015375303	10209692.625799851	6273576.573287784	5017759.853221258	47577041.47869071	69664985.09033974	48149519.16754465	22862825.97733144	25495146.247139152	31477386.558269687
Com_23_neg	3-[(Carboxycarbonyl)amino]-L-alanine	--	C5 H8 N2 O5	175.962	1.211	174.955	--	--	--	--	--	--	--	--	--	--	No results	Invalid mass	No results					2.13856050263529	1.0966400234953562	5.49209380489621e-05	1	1.31176305640774	up	4242517130.909044	4314447814.047849	2702806119.883159	4435482813.160996	4115419516.361165	3995774457.102186	1523926150.9581034	1335787387.0645463	1911599691.4020083	1963131562.325844	2038970761.6966248	2358580862.8938284
Com_65_pos	Zeranol	alpha-Zearalanol; Zeranol	C18 H26 O5	322.178	6.404	345.167	cpd:C14752	-	HMDB0032702	--	Phenylpropanoids and polyketides	Macrolides and analogues	-	--	--	--	No results	Full match	Full match	Phenylpropanoids and polyketides	Macrolides and analogues	Not available	Macrolides and analogues	0.00961575966164604	-6.70038	5.57994149044549e-05	1	1.32401011967309	down	7910912.376395773	3178534.564612045	1449232.409960297	595683.4729748517	3530080.607737918	2378341.915713892	548672930.2938231	949483496.344517	178463226.67909014	64154406.69669828	37248573.864336416	202349798.1977968
Com_48_pos	3,4-Dihydroxyphenylpropionic acid	3,4-Dihydroxyphenylpropanoate; Dihydrocaffeic acid; 3,4-Dihydroxyphenylpropionic acid; 3-(3,4-Dihydroxyphenyl)propanoate	C9 H10 O4	164.048	5.535	165.055	cpd:C10447	map00350 Tyrosine metabolism	HMDB0000423	--	Phenylpropanoids and polyketides	Phenylpropanoic acids	-	--	--	--	Invalid mass	No results	No match	Phenylpropanoids and polyketides	Phenylpropanoic acids	Not available	Phenylpropanoic acids	0.0489209676746337	-4.3534	5.71783095157703e-05	1	1.38160667183094	down	40742850.2262492	30901440.760139298	27941008.049810126	22281172.87315266	37351258.569948	34868209.73739217	1424033869.2299128	775840126.0765073	837347150.0117849	277048409.32184035	297950245.5336231	355116690.5419061
Com_612_neg	Cistanoside F	--	C21 H28 O13	488.152	5.103	487.145	--	--	--	--	--	--	--	--	--	--	No results	No results	Full match	Lipids and lipid-like molecules	Fatty Acyls	Fatty acyl glycosides	Fatty acyl glycosides of mono- and disaccharides	0.0070418465541731	-7.14983	5.869767746516e-05	1	1.39839238710462	down	271312.3371585395	248845.46466214512	185838.2382899848	296986.9573518861	230428.13445106964	239065.43895091853	24851149.683618937	105329363.6190082	42153613.72589358	16197114.769731522	6881508.703529089	13691006.522281203
Com_3853_neg	Bisphenol A	Bisphenol A; 2,2-Bis(4-Hydroxyphenyl)propane	C15 H16 O2	228.114	6.914	227.107	cpd:C13624	map00363 Bisphenol degradation;map01100 Metabolic pathways;map01120 Microbial metabolism in diverse environments	HMDB0032133	--	Benzenoids	Benzene and substituted derivatives	Diphenylmethanes	--	--	--	Full match	No results	No results	Benzenoids	Benzene and substituted derivatives	Diphenylmethanes	Bisphenols	0.0757417298430309	-3.72277	6.29759285888224e-05	1	1.38595718047073	down	408603.4932794695	420371.74573530816	307555.2695691696	463257.5481946489	337212.4346445456	357280.3657259322	2487157.090994119	10800757.742910184	4891291.59920538	3201437.7363374587	2774278.395179808	6135920.566415863
Com_1367_neg	LPI 15:0	--	C24 H47 O12 P	558.28	8.734	557.272	--	--	--	LMGP06050030	--	--	--	Glycerophospholipids [GP]	Glycerophosphoinositols [GP06]	Monoacylglycerophosphoinositols [GP0605]	No results	Full match	No results	Lipids and lipid-like molecules	Glycerophospholipids	Glycerophosphoinositols	Phosphatidylinositols	0.105709770638241	-3.24182	6.39916909295058e-05	1	1.33949977203209	down	1165517.2415328333	1170802.3860775095	6045293.66676895	2125065.018561649	984765.3365868428	1398247.029869561	35792616.92694492	22523357.43877282	21902192.24246796	12921302.92490928	14255476.012413388	14539768.734672273
Com_5547_neg	LPE 15:0	--	C20 H42 N O7 P	439.269	8.331	438.262	--	--	--	LMGP02050074	--	--	--	Glycerophospholipids [GP]	Glycerophosphoethanolamines [GP02]	Monoacylglycerophosphoethanolamines [GP0205]	No results	Full match	No results	Lipids and lipid-like molecules	Glycerophospholipids	Glycerophosphoethanolamines	1-acyl-sn-glycero-3-phosphoethanolamines	0.149669186358883	-2.74015	6.51581132642095e-05	1	1.36022848908572	down	406708.6536293448	459607.1356550269	264275.6395603478	454410.9195840578	346278.6142540233	367861.07800980215	1405220.9722521298	5452560.890103354	2331214.6680142614	1634655.2103522737	2096311.024494073	2441529.447213142
Com_8188_neg	L(-)-Malic acid	--	C4 H6 O5	134.022	3.633	133.014	--	--	--	--	--	--	--	--	--	--	No results	No results	Full match	Organic acids and derivatives	Hydroxy acids and derivatives	Beta hydroxy acids and derivatives	Beta hydroxy acids and derivatives	3.30350273983734	1.723996541248593	6.57417580412352e-05	1	1.31006643522416	up	1760193.4162161262	1618362.257987854	2175523.8447171743	1035407.7370812244	1473772.144394379	1092927.5247675534	670714.8449080971	240992.4190073292	491746.0649430053	470270.1061072914	401791.10237537767	496145.6204510332
Com_1048_pos	Estrone	Estrone; 3-Hydroxy-1,3,5(10)-estratrien-17-one	C18 H22 O2	270.162	6.569	271.169	cpd:C00468	map00140 Steroid hormone biosynthesis;map01100 Metabolic pathways;map04913 Ovarian steroidogenesis;map04917 Prolactin signaling pathway;map07226 Progesterone, androgen and estrogen receptor agonists/antagonists	HMDB0000145	LMST02010004	Lipids and lipid-like molecules	Steroids and steroid derivatives	Estrane steroids	Sterol Lipids [ST]	Steroids [ST02]	C18 steroids (estrogens) and derivatives [ST0201]	Full match	No results	No results	Lipids and lipid-like molecules	Steroids and steroid derivatives	Estrane steroids	Estrogens and derivatives	0.0424599393783734	-4.55775	6.64571350976054e-05	1	1.32105676799034	down	2513411.5982125	700721.6929968704	2086821.554949653	511842.1090534248	947033.9485754512	845861.9737505277	39459284.67533492	72238024.93621744	29583868.472245123	8610624.687950991	7773266.85948311	21461254.82631867
Com_8132_neg	Oleuropein	Oleuropein	C25 H32 O13	540.183	5.281	539.176	cpd:C09794	-	HMDB0035872	--	Lipids and lipid-like molecules	Prenol lipids	Sesquiterpenoids	--	--	--	No results	No results	Full match	Lipids and lipid-like molecules	Prenol lipids	Terpene glycosides	Terpene glycosides	0.282301108249818	-1.82469	7.08216285562891e-05	1	1.37478495712579	down	371569.8590425936	327936.4165958958	254569.42083969907	391878.31980201177	294294.0347503065	310689.1649229867	1703977.9206904406	947375.6142243803	658500.3612281221	1402227.1890658692	997192.721875032	1201564.1561417258
Com_4319_pos	bicyclo[2.2.2]oct-2-en-1-yl 4-methylbenzene-1-sulfonate	--	C15 H18 O3 S	278.095	5.241	279.102	--	--	--	--	--	--	--	--	--	--	Invalid mass	No results	No match					0.10495705456792	-3.25213	7.08450127867834e-05	1	1.34727498359835	down	563889.2938354714	501450.3159608322	453957.6043806824	311760.6074578992	771455.5690484488	551055.0020374914	9814178.434163734	6506459.938045303	4856250.498406362	2067095.7996753235	2394795.866093229	4407493.2057977645
Com_3301_neg	Myrislignan	--	C21 H26 O6	374.174	5.66	373.167	--	--	--	--	--	--	--	--	--	--	No results	No results	Full match	Lignans, neolignans and related compounds	Not available	Not available	Lignans, neolignans and related compounds	0.0814938274081734	-3.61717	7.097592362318e-05	1	1.35044157760516	down	1247822.044230073	669079.6245126481	543643.8921212947	742469.9917459636	560229.7849356454	567162.2600840741	3916992.0973438974	11755788.093280558	16867240.008788664	8721679.808495203	3082354.18132962	8793805.883773955
Com_2857_pos	5,5-dimethyl-3-morpholinocyclohex-2-en-1-one	--	C12 H19 N O2	187.158	5.753	210.147	--	--	--	--	--	--	--	--	--	--	Invalid mass	No results	No results					4.43158939314326	2.1478242153405094	7.33016265686203e-05	1	1.33101393049924	up	20057584.16216854	22592796.324206192	13195567.570549624	23804728.357300013	26370089.93457525	15838937.291993964	3209433.187710504	2165842.9961658986	4055459.362595328	7729394.716305758	4888870.122467478	5448967.6867384445
Com_3372_neg	LPG 17:1	--	C23 H45 O9 P	496.28	9.112	495.272	--	--	--	LMGP04050036	--	--	--	Glycerophospholipids [GP]	Glycerophosphoglycerols [GP04]	Monoacylglycerophosphoglycerols [GP0405]	No results	Full match	No results	Lipids and lipid-like molecules	Glycerophospholipids	Glycerophosphoglycerols	Phosphatidylglycerols	0.10964364578182	-3.18911	7.36222198992574e-05	1	1.36446514711622	down	1041381.3224651272	1023359.787182284	621846.3229417362	1169608.5392966743	874871.8304302354	994295.881490214	9731816.951345498	13668977.630605277	9793558.84047243	3437230.785904026	11085734.114625072	4500606.783251906
Com_954_neg	Medicagenic acid	--	C30 H46 O6	502.329	6.869	501.322	--	--	HMDB0034551	LMPR0106150034	Lipids and lipid-like molecules	Prenol lipids	Triterpenoids	Prenol Lipids [PR]	Isoprenoids [PR01]	C30 isoprenoids (triterpenes) [PR0106]	No results	Full match	No results					0.0254623598908954	-5.29549	7.36959507967124e-05	1	1.34549828590368	down	843465.7473134783	1042572.8531206696	2319306.174758946	1861144.8900127693	1744383.6879902745	622289.8004256196	7976046.581694279	56720533.288930416	49901296.14880394	100467199.17049158	21663755.768509176	94472329.88280198
Com_2250_pos	Mycophenolic acid	--	C17 H20 O6	342.109	5.77	343.116	--	--	HMDB0015159	--	Organoheterocyclic compounds	Isocoumarans	Isobenzofuranones	--	--	--	Invalid mass	No results	No match	Organoheterocyclic compounds	Isocoumarans	Isobenzofuranones	Phthalides	0.0927677856512374	-3.43023	7.44594209132419e-05	1	1.30441224537085	down	3366441.488421832	907754.8433475166	3292693.47372303	1191443.2191110747	2168982.1143467934	900917.3852280944	20043910.87931339	27190874.80705829	37476726.39970333	11488017.251103628	6177345.514229037	25126788.63633423
Com_2313_neg	Ferulic acid	Ferulate; Ferulic acid; 4-Hydroxy-3-methoxycinnamic acid; 3-Methoxy-4-hydroxy-trans-cinnamate; 4-Hydroxy-3-methoxycinnamate	C10 H10 O4	212.068	5.362	211.06	cpd:C01494	map00940 Phenylpropanoid biosynthesis;map01061 Biosynthesis of phenylpropanoids;map01100 Metabolic pathways;map01110 Biosynthesis of secondary metabolites	HMDB0000954	--	Phenylpropanoids and polyketides	Cinnamic acids and derivatives	Hydroxycinnamic acids and derivatives	--	--	--	Invalid mass	No results	No match	Phenylpropanoids and polyketides	Cinnamic acids and derivatives	Hydroxycinnamic acids and derivatives	Hydroxycinnamic acids	0.290321717275462	-1.78428	7.60911836623314e-05	1	1.37786322418385	down	6047994.310389096	5563933.670827232	4757087.348262399	6319375.925012621	4637857.376628087	5076905.95898023	12952984.76917861	12436173.397903442	29181369.79349658	18361794.02083745	20405723.27614757	18273152.46539225
Com_1103_pos	(-)-Arctigenin	Arctigenin; (-)-Arctigenin	C21 H24 O6	372.156	5.825	373.163	cpd:C10545	-	HMDB0030087	--	Lignans, neolignans and related compounds	Furanoid lignans	Tetrahydrofuran lignans	--	--	--	No results	No results	Full match	Lignans, neolignans and related compounds	Furanoid lignans	Tetrahydrofuran lignans	Dibenzylbutyrolactone lignans	0.201674648594441	-2.3099	7.72467199392111e-05	1	1.30988486490548	down	13259312.285454238	6790470.040362765	9941921.349318698	4833900.197974015	9677117.38157169	6759934.31632564	42279828.399102345	68455374.78147137	47453079.88164391	43321521.35471027	17162485.63570174	35512635.65954512
Com_2901_pos	Flavokawain B	--	C17 H16 O4	284.105	5.521	285.112	--	--	HMDB0033691	--	Phenylpropanoids and polyketides	Linear 1,3-diarylpropanoids	Chalcones and dihydrochalcones	--	--	--	No results	No results	Full match	Phenylpropanoids and polyketides	Linear 1,3-diarylpropanoids	Chalcones and dihydrochalcones	2'-Hydroxychalcones	0.223213526375169	-2.1635	7.74693819805406e-05	1	1.32464846864081	down	3544705.4969157274	2633060.020437353	3478390.379169123	1778055.0396329192	3489464.7677835394	2575677.9335938464	16313546.216165897	18245089.982563943	15471036.172141548	9697309.232584948	5813161.955167012	12857227.432775496
Com_4599_neg	Lysopa 16:0	--	C19 H39 O7 P	410.243	9.002	409.235	--	--	--	--	--	--	--	--	--	--	No results	No results	Full match	Lipids and lipid-like molecules	Glycerophospholipids	Glycerophosphates	1-acylglycerol-3-phosphates	0.193469591673979	-2.36982	8.02310383725861e-05	1	1.35392851735683	down	930392.3766261842	920695.1018638294	606547.0420882968	1042495.0595855516	779075.8412717539	903315.3455281196	2996789.818879841	7886267.836899159	4771371.148024841	2923721.260746003	5483832.062002213	2725280.5234717806
Com_143_neg	N-Acetylneuraminic acid	N-Acetylneuraminate; N-Acetylneuraminic acid; 5-Acetamido-3,5-dideoxy-D-glycero-D-galacto-2-nonulosonic acid; Neu5Ac	C11 H19 N O9	309.105	1.495	308.098	cpd:C00270	map00520 Amino sugar and nucleotide sugar metabolism;map01100 Metabolic pathways	HMDB0000230	--	Organic oxygen compounds	Organooxygen compounds	Carbohydrates and carbohydrate conjugates	--	--	--	Full match	No results	Full match	Organic oxygen compounds	Organooxygen compounds	Carbohydrates and carbohydrate conjugates	N-acylneuraminic acids	0.155446479510914	-2.68551	8.44321048824466e-05	1	1.31176380733574	down	16121382.130567463	37522948.49514748	45657419.17201399	93936988.97666088	36263793.2259536	32468900.038664017	184454198.4227841	269557891.19831485	545741709.0088123	296089974.7595135	209158964.9823883	180281051.0279612
Com_2499_pos	2,6-di[2-chloro-4-(dimethylamino)benzylidene]cyclohexan-1-one	--	C24 H26 Cl2 N2 O	428.145	5.526	429.153	--	--	--	--	--	--	--	--	--	--	Invalid mass	No results	No results					0.094692101076988	-3.40061	8.91672878392524e-05	1	1.2970322219935	down	2184629.4666864886	999542.3495140802	3600652.525761241	674971.8191326438	1552736.8953694245	977759.39528653	22811433.59338621	23271592.001509465	25618247.109871864	4489198.123879298	10235631.725469962	19076809.918254547
Com_1904_neg	3',4'-Dihydroxyphenylacetone	--	C9 H10 O3	120.057	5.316	119.049	--	--	--	--	--	--	--	--	--	--	Invalid mass	No results	No results	Benzenoids	Benzene and substituted derivatives	Phenylpropanes	Phenylpropanes	0.208182644286863	-2.26408	8.92290586991635e-05	1	1.35931318767251	down	5474189.125680971	4554693.226524871	3275756.498767938	5810044.314457404	3960747.792161396	3983438.349769114	24664803.70665957	18143491.67753604	15213923.277842836	39147531.59667946	21626636.989800896	11180198.456081076
Com_8369_neg	Phellodensin F	--	C26 H30 O10	502.183	5.924	501.175	--	--	--	LMPK12140229	--	--	--	Polyketides [PK]	Flavonoids [PK12]	Flavanones [PK1214]	No results	No results	Full match	Phenylpropanoids and polyketides	Flavonoids	Flavonoid glycosides	Flavonoid-7-O-glycosides	0.23157918945549	-2.11042	9.15097168541001e-05	1	1.39654257194436	down	504042.9931010068	426323.72408763465	331659.3094014455	503341.36573731486	383928.4456384888	467372.7970968634	1198583.6653119968	1115228.895945584	1622685.8163439322	2971720.0711681265	2399369.1393590914	1991651.5240527503
Com_228_neg	Hydrocinnamic acid	--	C9 H10 O2	168.078	5.643	149.06	--	--	HMDB0000764	--	Phenylpropanoids and polyketides	Phenylpropanoic acids	-	--	--	--	Invalid mass	No results	No results	Phenylpropanoids and polyketides	Phenylpropanoic acids	Not available	Phenylpropanoic acids	0.102378067290323	-3.28802	9.15621940419281e-05	1	1.34245917283195	down	12374024.035890857	9748786.189324562	12756411.974587811	23580911.93274654	11741704.24545419	12466345.930045305	169970924.53756696	304636912.48846525	78834534.00763096	62823188.14788104	69274606.00351347	121939273.48825884
Com_536_pos	Coenzyme Q2	--	C19 H26 O4	318.183	6.179	319.19	--	--	HMDB0006709	--	Lipids and lipid-like molecules	Prenol lipids	Quinone and hydroquinone lipids	--	--	--	Full match	No results	No results	Lipids and lipid-like molecules	Prenol lipids	Quinone and hydroquinone lipids	Ubiquinones	0.0477735896914881	-4.38764	9.15956386977895e-05	1	1.30783383532003	down	5422545.254842682	1457433.324937066	2237156.632250252	1097837.1091104066	4730941.164373136	1351730.8203836596	46503231.51701541	142822936.79219684	74593758.5527581	18331232.023820028	13422668.979527056	45469561.4245391
Com_3106_pos	N1-(4-methylidene-3-thia-1-azaspiro[4.5]dec-2-yliden)-2-chloroaniline	--	C15 H17 Cl N2 S	292.077	1.298	293.085	--	--	--	--	--	--	--	--	--	--	Invalid mass	No results	No results					0.049005076279229	-4.35092	9.50303951240552e-05	1	1.3898410593492	down	555741.712801677	532150.6443812329	539389.5244724957	516710.2952940127	723406.833501651	616471.018485337	17300431.91688108	8940012.809348807	18387884.54453352	16667557.762942238	3620771.010414591	6175365.343119314
Com_2148_neg	Flavokawain A	--	C18 H18 O5	314.115	5.597	313.108	--	--	HMDB0033586	--	Phenylpropanoids and polyketides	Linear 1,3-diarylpropanoids	Chalcones and dihydrochalcones	--	--	--	No results	No results	Full match	Phenylpropanoids and polyketides	Linear 1,3-diarylpropanoids	Chalcones and dihydrochalcones	2'-Hydroxychalcones	0.0769793970522117	-3.69938	0.000102728998194087	1	1.29121845687472	down	2414110.194552198	556876.522137297	2604448.5912849563	1127177.7073453756	647753.1203880393	487618.3367569318	6130209.792288209	21646240.361093603	14377238.6788517	40576050.09052153	7305114.651826661	11784396.414459474
Com_534_pos	Citrinin	Citrinin	C13 H14 O5	232.074	5.499	233.081	cpd:C16765	-	HMDB0041857	--	Organoheterocyclic compounds	Benzopyrans	-	--	--	--	Invalid mass	No results	No results	Organoheterocyclic compounds	Benzopyrans	Not available	Benzopyrans	0.11072384670403	-3.17496	0.000103929131692524	1	1.35619971071589	down	13559037.16057262	9598108.54924927	9440216.495508498	7726566.054146185	13401345.718843373	11459653.96830858	150247756.64932144	116979749.96201731	152844607.68813708	46519303.35461125	42173568.98016936	79951264.53493387
Com_2774_neg	Phellamurin	Phellamurin; 8-Prenyldihydrokaempferol 7-glucoside	C26 H30 O11	518.177	5.564	517.17	cpd:C09808	-	HMDB0031876	--	Lipids and lipid-like molecules	Fatty Acyls	Fatty acyl glycosides	--	--	--	Full match	No results	No results					0.0746675755720057	-3.74337	0.0001046152438992	1	1.2988009914805	down	1925413.318688057	368628.2714528897	1457564.3924866524	775369.4354452941	312322.4011536957	331967.20426666434	11915085.395990094	18490094.576042343	21288092.044366896	5629994.445285614	3667296.182284882	8266608.007116057
Com_5008_neg	beta,beta-Dimethylacrylalkannin	--	C21 H22 O6	370.141	5.494	369.134	--	--	--	--	--	--	--	--	--	--	No results	No results	Full match	Benzenoids	Naphthalenes	Naphthoquinones	Naphthoquinones	0.13178795539919	-2.92371	0.000107641881960754	1	1.36857626884963	down	666992.5293066693	550445.2406166518	427896.2887934805	688002.4362388675	476681.61199856224	463354.96837139386	5416671.657337062	3782978.8420541584	2346376.156456196	1705812.3066880477	4832725.131581533	6753616.795862497
Com_795_neg	15-Deoxy-δ12,14 -Prostaglandin J2	--	C20 H28 O3	338.185	7.642	337.178	--	--	--	--	--	--	--	--	--	--	Invalid mass	No results	No results	Lipids and lipid-like molecules	Fatty Acyls	Eicosanoids	Prostaglandins and related compounds	0.0165988790995995	-5.91277	0.00011329271629339	1	1.37942562326908	down	492869.0770291629	466389.2250643969	297097.6726848994	480742.0007273838	368294.04067859706	430659.70450619934	10083033.856917407	79093221.208775	10838913.668792816	8676421.212719465	9614120.874666212	34478805.85985067
Com_1076_pos	VQH	--	C16 H26 N6 O5	404.182	6.104	405.189	--	--	--	--	--	--	--	--	--	--	Invalid mass	No results	No results					0.100048224941435	-3.32123	0.000114113899970189	1	1.32109784592523	down	5700500.843496955	2716410.6199407745	7115124.557437497	3423146.143647475	3696870.1460285694	2746440.8442863747	73705748.7699645	65594522.78832992	41324510.49433301	21033214.692317363	12839100.914237808	39365408.84410801
Com_2271_neg	Methyl syringate	--	C10 H12 O5	212.068	5.1	211.06	--	--	HMDB0254615	--	Benzenoids	Benzene and substituted derivatives	Benzoic acids and derivatives	--	--	--	No results	No results	Full match	Benzenoids	Benzene and substituted derivatives	Benzoic acids and derivatives	Gallic acid and derivatives	0.352149907406976	-1.50574	0.000117011669408636	1	1.32656791366478	down	5946637.516915752	5228676.762187272	4230618.9856839925	6958578.274933471	5406808.655680686	5085474.609014452	19931621.89580885	14939973.478641689	20583876.15539748	16565960.517792366	11985958.840047017	9296040.72856286
Com_753_neg	Ganoderic acid C2	--	C30 H46 O7	518.324	6.628	517.317	--	--	HMDB0035304	--	Lipids and lipid-like molecules	Prenol lipids	Tetraterpenoids	--	--	--	No results	No results	Full match	Lipids and lipid-like molecules	Prenol lipids	Triterpenoids	Triterpenoids	0.0655560266101033	-3.93113	0.00011819590716828	1	1.37045875421662	down	3534833.9526609443	3416876.354442539	2378270.935137453	4186027.911375803	2978498.2516266103	3182741.0309141832	15788579.11358401	83555742.73436591	59844317.09492678	80885197.49840285	29478678.72065053	30606744.84308245
Com_1156_pos	Oleanolic acid	Oleanolic acid; 3beta-Hydroxyolean-12-en-28-oic acid; Astrantiagenin C; Caryophyllin; Oleanolate	C30 H48 O3	438.35	9.454	439.357	cpd:C17148	-	HMDB0002364	LMPR0106150004	Lipids and lipid-like molecules	Prenol lipids	Triterpenoids	Prenol Lipids [PR]	Isoprenoids [PR01]	C30 isoprenoids (triterpenes) [PR0106]	Invalid mass	No results	No match	Lipids and lipid-like molecules	Prenol lipids	Triterpenoids	Triterpenoids	0.0404403095919932	-4.62806	0.000121160901973388	1	1.34705047593171	down	681167.2120262465	798040.6031807084	1674002.8736363444	939963.0596095668	626364.6537333868	791758.6838304317	16133163.759059124	65277307.486485824	7991630.281545682	6108602.435492626	23545681.7445046	17225881.70433359
Com_2599_pos	Columbin	Columbin	C20 H22 O6	358.141	6.063	359.149	cpd:C09077	-	HMDB0036837	--	Organoheterocyclic compounds	Naphthopyrans	-	--	--	--	No results	No results	Full match	Organoheterocyclic compounds	Naphthopyrans	Not available	Naphthopyrans	0.13261262085849	-2.91471	0.00012206219185136	1	1.29559408566465	down	2625598.7530644084	1014413.2398691748	2717635.2464465746	943476.086913066	1395789.3955178745	1171515.7101488726	23031714.948780324	14793361.448589023	16005958.758219002	7687226.266516762	4241742.90255883	8655450.011997398
Com_5655_neg	Angelol B	--	C20 H24 O7	376.151	5.734	357.133	--	--	HMDB0248421	--	Phenylpropanoids and polyketides	Coumarins and derivatives	-	--	--	--	No results	No results	Full match	Phenylpropanoids and polyketides	Coumarins and derivatives	Not available	Coumarins and derivatives	0.142205320664414	-2.81395	0.000126285525827563	1	1.29190715197435	down	524038.0730225281	210230.35309594992	653206.2303913549	727022.3126266974	331467.030966218	187866.4650449184	2790844.3648959105	5231922.952986923	4529576.803903108	1333063.1541132054	1605677.5027661717	3030236.736182702
Com_3984_pos	Trachelogenin	Trachelogenin; (-)-Trachelogenin	C21 H24 O7	388.152	5.279	389.16	cpd:C10891	-	HMDB0303743	--	Lignans, neolignans and related compounds	Furanoid lignans	Tetrahydrofuran lignans	--	--	--	No results	No results	Full match	Lignans, neolignans and related compounds	Furanoid lignans	Tetrahydrofuran lignans	Dibenzylbutyrolactone lignans	0.116920193377976	-3.0964	0.000126939289103461	1	1.34001179259556	down	891686.4956067547	669338.2062781495	638403.6787175535	507844.2929115545	1075689.1786924996	782667.3533179108	11466082.086203355	9034784.149929348	7761378.041990431	3135554.300339776	2631652.370760297	5019656.596851374
Com_2997_pos	Moluccanin	--	C20 H18 O8	386.1	5.588	387.108	--	--	--	--	--	--	--	--	--	--	No results	Full match	Full match	Lignans, neolignans and related compounds	Coumarinolignans	Not available	Coumarinolignans	0.12958909964241	-2.94798	0.000129702415618092	1	1.34169663054685	down	1813587.8797746827	1297166.3924906969	1110637.4660886757	908524.5432393028	1609440.7654385192	1321973.600280041	8733548.707226967	17400409.869128175	14564409.046796473	4690793.623581286	4681635.028313291	12136061.165560003
Com_3487_neg	Liquiritin apioside	--	C26 H30 O13	550.168	5.428	549.161	--	--	HMDB0037491	--	Phenylpropanoids and polyketides	Flavonoids	Flavonoid glycosides	--	--	--	No results	No results	Full match	Phenylpropanoids and polyketides	Flavonoids	Flavonoid glycosides	Flavonoid O-glycosides	0.0539163475494697	-4.21313	0.000131891157592515	1	1.36395885266403	down	505368.8447958965	326472.2753463599	423861.129294413	377274.0037086131	290066.7381879313	293688.5291116978	5016264.002646574	10661601.863294229	15455712.625414522	4294878.830035369	3506125.783727132	2179691.5295094624
Com_3101_neg	Arabidopyl ketoadipic acid	--	C15 H14 O9	338.063	5.265	383.061	--	--	--	--	--	--	--	--	--	--	No results	No results	Full match					0.0816867181674447	-3.61375	0.000132081640944867	1	1.33189322390451	down	882388.9778215014	435183.7071476588	337823.0006823797	520036.96854559577	390539.02693551366	412295.96872861614	4991152.344155934	15574263.710136632	2788973.2961329897	2249379.044969887	3865147.364937621	6990715.825750411
Com_1103_neg	5-Acetylsalicylic acid	--	C9 H8 O4	180.042	5.366	179.034	--	--	--	--	--	--	--	--	--	--	No results	No results	Full match	Phenylpropanoids and polyketides	Depsides and depsidones	Not available	Depsides and depsidones	0.210823745012043	-2.24589	0.000136136829807085	1	1.34525154255262	down	7512066.801013131	7502605.978351699	5445657.344773791	9359171.785077386	7182140.337416467	6982478.528491695	30315833.88944809	39653762.41210751	67433098.56302278	26954468.54324876	20821788.62440415	23450871.76969172
Com_3070_pos	AL 8810 Methyl ester	--	C25 H33 F O4	438.223	6.202	439.231	--	--	--	--	--	--	--	--	--	--	Invalid mass	No results	No results	Benzenoids	Indanes	Not available	Indanes	0.106472380034251	-3.23145	0.000136983964765532	1	1.30627460592641	down	1245494.9790831448	970264.8873099393	2562824.8839016045	721336.6938204119	1493973.0262500558	1060763.6850716183	12311954.751860108	16876275.24184102	27818220.18255584	6669979.778375913	4406693.266867298	7567089.0950240195
Com_1920_neg	2-Hydroxy-1-(4-methoxyphenyl)propyl hexopyranoside	--	C16 H24 O8	390.152	5.329	389.145	--	--	--	--	--	--	--	--	--	--	Invalid mass	No results	No match					0.0253237759823722	-5.30336	0.000143982069684545	1	1.37977338376611	down	245616.0534546114	216187.06416175564	186838.03865246137	268885.3874679048	197083.3616172229	235740.1090052015	24403412.21716004	7648845.722390814	9732085.74386378	5511228.308773687	2066998.7605411424	3960836.281795409
Com_3637_neg	Demethylnobiletin	--	C20 H20 O8	388.115	5.303	775.221	--	--	HMDB0037571	LMPK12111479	Phenylpropanoids and polyketides	Flavonoids	O-methylated flavonoids	Polyketides [PK]	Flavonoids [PK12]	Flavones and Flavonols [PK1211]	No results	No results	Full match	Phenylpropanoids and polyketides	Flavonoids	O-methylated flavonoids	8-O-methylated flavonoids	0.0619956582944642	-4.01169	0.000150552554026306	1	1.37163781236151	down	261917.8561753488	230535.6330813024	179444.79438115816	276233.19520212966	207446.48897411843	226246.3789978911	9649470.442472223	3030690.977348845	4047174.154584966	2135836.189639298	1476177.4859732888	1949701.0613535328
Com_279_neg	3-Coumaric acid	--	C9 H8 O3	164.046	5.534	163.039	--	--	--	--	--	--	--	--	--	--	Invalid mass	Invalid mass	No results	Phenylpropanoids and polyketides	Cinnamic acids and derivatives	Hydroxycinnamic acids and derivatives	Hydroxycinnamic acids	0.305029947203214	-1.71298	0.000151405543594684	1	1.28751369420594	down	31072326.468659755	37560868.06443413	27314394.891024545	38687217.61810094	36246304.93674851	62544987.80268947	186000256.77120987	159337286.7737317	152065427.7292572	83009802.76904877	74975266.38437112	109868295.62041762
Com_740_neg	Gibberellin A4	Gibberellin A4	C19 H24 O5	332.162	6.003	331.155	cpd:C11864	map00904 Diterpenoid biosynthesis;map01110 Biosynthesis of secondary metabolites;map04075 Plant hormone signal transduction	HMDB0303447	LMPR0104170021	Lipids and lipid-like molecules	Prenol lipids	Diterpenoids	Prenol Lipids [PR]	Isoprenoids [PR01]	C20 isoprenoids (diterpenes) [PR0104]	Full match	No results	No results	Lipids and lipid-like molecules	Prenol lipids	Diterpenoids	C19-gibberellin 6-carboxylic acids	0.120537203476265	-3.05245	0.000152394686297491	1	1.29463934354189	down	13781499.579107467	2847674.725051496	8050093.69673684	5896449.6438813	2648203.6138421893	2345991.334806306	46244813.80047517	84466936.96339974	52796863.88026006	21952762.148678795	26608381.89640226	63025129.59089525
Com_2382_pos	Psoralidin	Psoralidin	C20 H16 O5	336.1	5.442	337.107	cpd:C10523	-	HMDB0034050	LMPK12090007	Phenylpropanoids and polyketides	Isoflavonoids	Coumestans	Polyketides [PK]	Flavonoids [PK12]	Coumestan flavonoids [PK1209]	No results	No results	Full match	Phenylpropanoids and polyketides	Isoflavonoids	Coumestans	Coumestans	0.104222425544444	-3.26226	0.000154774110348736	1	1.35333621187271	down	1671176.2573129798	1535140.526902071	1773340.223567308	1036651.0179094112	1784976.823590197	1501685.3202801426	26380641.309451345	16381610.024024831	20761816.11753849	7871988.14392039	5361002.665347577	12503675.415456137
Com_2_neg	Acetylenedicarboxylic acid	Acetylenedicarboxylate; Acetylenedicarboxylic acid; 2-Butynedioic acid	C4 H2 O4	113.992	1.747	112.984	cpd:C03248	map00620 Pyruvate metabolism	HMDB0247933	--	Organic acids and derivatives	Carboxylic acids and derivatives	Dicarboxylic acids and derivatives	--	--	--	No results	Invalid mass	No results	Organic acids and derivatives	Carboxylic acids and derivatives	Dicarboxylic acids and derivatives	Dicarboxylic acids and derivatives	1.96090339380596	0.9715184612260344	0.000155034809412252	1	1.28487025303402	up	103140827605.86458	93028379395.7615	90958227549.1772	63482178097.7759	92009718415.83936	95535441138.16055	61457548617.97182	31480297049.58081	42832895987.702415	47320423390.54515	43231598804.74305	48119502863.09756
Com_4438_neg	Dl-Glyceraldehyde3-phosphate	--	C3 H7 O6 P	169.998	5.48	168.991	--	--	--	--	--	--	--	--	--	--	No results	No results	Full match					3.8114553285716	1.9303419673820315	0.000156398255571665	1	1.36670777286502	up	11678631.9050715	11273136.432874087	8879652.601220999	4453278.541539288	8761647.228835646	5899771.818164344	2014506.521556952	2644774.3580941963	2556299.6652601347	2184114.2892073346	1769010.0696431007	2197874.036781352
Com_1154_neg	Neonuezhenide	--	C31 H42 O18	702.237	5.491	701.229	--	--	--	--	--	--	--	--	--	--	No results	No results	Full match	Lipids and lipid-like molecules	Saccharolipids	Not available	Saccharolipids	0.0108600499671985	-6.52483	0.000156632731510157	1	1.37768880080836	down	268399.8973268278	245510.1907598128	172738.30391248982	255878.52452473523	208297.8586065705	193653.0575871549	31231528.295087583	53317481.51011149	5700689.845543196	3178238.521964988	15576531.506526766	14795866.11833887
Com_4204_pos	Androsin	--	C15 H20 O8	328.116	5.347	329.123	--	--	--	--	--	--	--	--	--	--	No results	No results	Full match	Lipids and lipid-like molecules	Steroids and steroid derivatives	Androstane steroids	Androgens and derivatives	0.110147800793015	-3.18249	0.000157027093767376	1	1.33984282303128	down	681196.4679356057	492711.60048893	488016.3309464789	386128.32098153344	760493.9153384233	632430.2156073682	10376714.899961963	6030701.517934215	5226150.4155650325	3258057.5600612788	1663003.4960850691	4685004.917628321
Com_1212_neg	Nordihydroguaiaretic acid	Nordihydroguaiaretic acid; NDGA	C18 H22 O4	302.151	6.342	301.144	cpd:C10719	-	HMDB0014325	--	Lignans, neolignans and related compounds	Dibenzylbutane lignans	-	--	--	--	No results	No results	Full match	Lignans, neolignans and related compounds	Dibenzylbutane lignans	Not available	Dibenzylbutane lignans	0.0808718967563198	-3.62822	0.000159127665591759	1	1.35785296061165	down	2072364.997331489	1779643.8794205303	1270441.251421074	2191989.793305485	1580930.1176035062	1603308.539619062	19740590.266337942	50967489.04549711	7778327.106441659	19117029.409795623	10579244.61093328	21635946.300210968
Com_1372_neg	3-[4-methyl-1-(2-methylpropanoyl)-3-oxocyclohexyl]butanoic acid	--	C15 H24 O4	268.167	5.996	267.16	--	--	--	--	--	--	--	--	--	--	Full match	No results	No results					0.232671115073984	-2.10364	0.000159545077235143	1	1.31050514563767	down	6026959.638958297	4762196.575202282	4097253.081798366	8490337.481829451	4191948.032219876	5388024.578532759	19101735.65083057	44258847.1703494	26293060.13258381	22430796.61842681	11343691.652911186	18216951.698326945
Com_5_neg	Hexadecanedioic acid	--	C16 H30 O4	286.214	6.336	285.207	--	--	HMDB0000672	LMFA01170022	Lipids and lipid-like molecules	Fatty Acyls	Fatty acids and conjugates	Fatty Acyls [FA]	Fatty Acids and Conjugates [FA01]	Dicarboxylic acids [FA0117]	Full match	No results	Full match	Lipids and lipid-like molecules	Fatty Acyls	Fatty acids and conjugates	Long-chain fatty acids	0.0118949579964574	-6.39351	0.00016218231965082	1	1.31667542144672	down	19369642.71143117	40207243.64010034	41071704.18043684	61040943.33083844	69596192.16862331	10707647.180915795	8140667070.432264	607130622.1026859	5444925985.464878	663121228.9260558	525183050.25734633	4963169414.881296
Com_5337_pos	Chrysophanic Acid	Chrysophanol; Chrysophanic acid; 1,8-Dihydroxy-3-methylanthraquinone	C15 H10 O4	254.058	5.466	255.065	cpd:C10315	-	HMDB0030670	--	Benzenoids	Anthracenes	Anthraquinones	--	--	--	No results	No results	Full match	Benzenoids	Anthracenes	Anthraquinones	Anthraquinones	0.23886705764329	-2.06572	0.000163320384998043	1	1.31656014289558	down	1054561.3535542495	968718.8080022132	665136.8372624355	654157.2714584111	1126372.8567893966	947607.5889884944	4628723.700586921	6145263.670413023	4136180.469938914	2595075.861837002	1809269.1739594163	3361509.382240128
Com_4571_pos	3-Hydroxylidocaine	3-Hydroxylidocaine	C14 H22 N2 O2	250.166	5.76	251.173	cpd:C16560	map00982 Drug metabolism - cytochrome P450	HMDB0060655	--	Organic acids and derivatives	Carboxylic acids and derivatives	Amino acids, peptides, and analogues	--	--	--	Invalid mass	No results	No results	Organic acids and derivatives	Carboxylic acids and derivatives	Amino acids, peptides, and analogues	Alpha amino acid amides	2.69187240488475	1.4286100276292584	0.000167111178558273	1	1.28037091350554	up	12605027.713076504	14738223.350270286	9145734.86948954	7368717.949998853	14976198.2189745	12490146.296705864	3304945.351543101	2920607.865240325	3476977.022634166	5898807.628840584	5626368.523136422	5268366.850817337
Com_3342_pos	Hastatoside	--	C17 H24 O11	404.132	5.226	387.129	--	--	HMDB0301945	--	Lipids and lipid-like molecules	Prenol lipids	Terpene glycosides	--	--	--	No results	No results	Full match	Lipids and lipid-like molecules	Prenol lipids	Terpene glycosides	Iridoid O-glycosides	0.042255305023223	-4.56472	0.000182620706106651	1	1.34569909670489	down	417592	372433.98571667593	263644.7981932018	226748.30990047223	501145.61594597285	408087.91523244994	15487777.708513118	14742675.185490455	11920840.214663489	3384128.422081465	2117106.148066236	4167073.909176732
Com_1703_pos	Dehydroepiandrosterone (DHEA)	--	C19 H28 O2	270.198	7.376	271.206	--	--	--	--	--	--	--	--	--	--	Invalid mass	No results	No results	Lipids and lipid-like molecules	Steroids and steroid derivatives	Androstane steroids	Androgens and derivatives	0.0594608748146811	-4.07192	0.00018828558257588	1	1.32990502730249	down	1525846.9795518368	718653.4365956341	707333.1087482376	551766.849701348	1029529.4562462585	810818.1506089078	19634156.540908907	39032164.19895975	9947007.27893192	5038064.123165094	4807294.952968587	11414662.3656556
Com_1529_neg	Narirutin	Narirutin; Naringenin 7-O-rutinoside	C27 H32 O14	580.182	1.442	1205.36	cpd:C09793	-	HMDB0033740	LMPK12140236	Phenylpropanoids and polyketides	Flavonoids	Flavonoid glycosides	Polyketides [PK]	Flavonoids [PK12]	Flavanones [PK1214]	No results	No results	Full match	Phenylpropanoids and polyketides	Flavonoids	Flavonoid glycosides	Flavonoid-7-O-glycosides	0.112379832957057	-3.15354	0.000199221616669372	1	1.27323576120611	down	537372.0921599597	2381903.543691785	3269912.760741636	4217407.027338604	2653401.7855099062	1675865.084340423	31642473.004560422	30142446.56897907	26791958.02304725	6343372.726938485	17046931.73431773	19158322.456950936
Com_2830_neg	Spinosin	Spinosin	C28 H32 O15	608.171	5.556	607.164	cpd:C17834	-	HMDB0258422	LMPK12110988	Phenylpropanoids and polyketides	Flavonoids	Flavonoid glycosides	Polyketides [PK]	Flavonoids [PK12]	Flavones and Flavonols [PK1211]	No results	No results	Full match	Phenylpropanoids and polyketides	Flavonoids	Flavonoid glycosides	Flavonoid C-glycosides	0.0317355876589911	-4.97775	0.000201148944082932	1	1.36012653681643	down	319014.54896373616	263271.3747889959	193434.6293614788	339009.7336509047	218467.23972686543	237088.3326655352	2320714.4112880006	18040088.262802947	15567836.57025781	5133841.954433276	2428183.9240456424	5989617.8966876585
Com_1442_pos	1-(2,4-diphenyl-2,3-dihydro-1H-1,5-benzodiazepin-1-yl)propan-1-one	--	C24 H22 N2 O	169.097	5.989	377.157	--	--	--	--	--	--	--	--	--	--	Invalid mass	Invalid mass	No results					0.079838671048266	-3.64677	0.000201810499776713	1	1.27542467169158	down	3348065.8738534586	768887.6240818719	2761952.275711401	672804.8002711309	1161625.093920228	921704.846080621	26115249.16222808	49799707.20403255	12420608.163864572	9195902.227793856	5133860.985172791	18016046.17524284
Com_1028_neg	Wulignan A1	--	C20 H22 O5	342.146	5.479	341.139	--	--	--	--	--	--	--	--	--	--	No results	No results	Full match	Lignans, neolignans and related compounds	Aryltetralin lignans	Not available	Aryltetralin lignans	0.00747971425694505	-7.0628	0.000203425610257531	1	1.37095181545859	down	310587.3624827672	284099.8203433705	199889.5481938176	296097.86307535844	241038.402621462	224091.71162788672	46902996.98013365	60866421.54229996	72767389.32700272	13165576.032396596	3869429.8031048994	10431414.098806571
Com_552_pos	SNH	--	C13 H20 N6 O6	378.132	5.782	401.121	--	--	--	--	--	--	--	--	--	--	Invalid mass	No results	No results					0.0212981826365232	-5.55313	0.000203654237217867	1	1.33165653033679	down	1466925.9318894634	1129832.987737161	2546243.2978291214	658110.4784156907	1444788.1356640558	1121322.7762057015	144200580.15452665	131891766.78299709	57203905.419897705	10448221.8786507	16024828.524936276	33091616.432756063
Com_1723_pos	16(R)-HETE	16(R)-HETE; (5Z,8Z,11Z,14Z)-(16R)-16-Hydroxyeicosa-5,8,11,14-tetraenoic acid; (5Z,8Z,11Z,14Z)-(16R)-16-Hydroxyicosa-5,8,11,14-tetraenoic acid	C20 H32 O3	342.217	7.449	325.214	cpd:C14778	map00590 Arachidonic acid metabolism	HMDB0004680	--	Lipids and lipid-like molecules	Fatty Acyls	Eicosanoids	--	--	--	Invalid mass	No results	No results	Lipids and lipid-like molecules	Fatty Acyls	Eicosanoids	Hydroxyeicosatetraenoic acids	0.0439921120802887	-4.50661	0.000213567757926199	1	1.28857572321675	down	2833214.5793280834	584702.5228960823	707818.2003669819	460387.4509780151	866315.1572750823	644943.9715066897	32086484.15581577	32322939.438904934	9158817.587213889	10021350.815956948	3691770.148089525	51320346.0698642
Com_564_neg	Panaxydol	--	C17 H24 O2	260.177	6.998	305.175	--	--	HMDB0034000	LMFA05000028	Lipids and lipid-like molecules	Fatty Acyls	Fatty alcohols	Fatty Acyls [FA]	Fatty alcohols [FA05]	_	No results	No results	Full match	Lipids and lipid-like molecules	Fatty Acyls	Fatty alcohols	Fatty alcohols	0.0387063823469287	-4.69128	0.000218881587300928	1	1.31187847603755	down	3657714.61532036	1238778.7729247506	1496701.6161261415	1432743.5069300344	1098437.0318942196	810461.8833063154	53146928.02154255	113360295.32476816	21008721.47409475	10313595.098072516	9474237.259904511	44200931.76722803
Com_3994_pos	N-{[(2R,4S,5R)-5-Ethyl-1-azabicyclo[2.2.2]oct-2-yl]methyl}-2-furamide	--	C15 H22 N2 O2	262.166	5.861	263.173	--	--	--	--	--	--	--	--	--	--	Invalid mass	Invalid mass	No results	Organoheterocyclic compounds	Quinuclidines	Not available	Quinuclidines	2.00104714054415	1.0007551545640854	0.000221318249785042	1	1.26836402694325	up	20751025.502268378	16171979.22450122	16138937.681409271	11244998.867959442	17065438.68031806	19743632.167571846	7856938.346722134	5876467.108272421	7427978.837093064	9239991.3685933	10405081.166143987	9725092.418202616
Com_1326_neg	(+)-Usniacin	--	C18 H16 O7	344.089	5.813	343.082	--	--	--	--	--	--	--	--	--	--	No results	Full match	Full match					0.0736930959578157	-3.76233	0.000226092018268961	1	1.2946709961968	down	1385913.012306522	537923.0801721003	3996267.081617646	3767601.427747971	744124.1078726149	465157.67333776667	37101967.07963887	15703802.980439542	19283468.92337237	12106596.586403916	51604406.61849861	12069598.824872851
Com_2685_pos	Puerarin	Puerarin	C21 H20 O9	416.11	5.638	417.118	cpd:C10524	-	HMDB0240265	LMPK12050005	Phenylpropanoids and polyketides	Isoflavonoids	Isoflavonoid C-glycosides	Polyketides [PK]	Flavonoids [PK12]	Isoflavonoids [PK1205]	No results	No results	Full match	Phenylpropanoids and polyketides	Isoflavonoids	Isoflavonoid C-glycosides	Isoflavonoid C-glycosides	0.136770474897277	-2.87017	0.000227506006486148	1	1.33357001093598	down	2110254.4558144747	1680290.1309486895	1438669.074479624	1176861.2204009225	2084796.0987643693	1701755.813151905	18438100.481652904	21060944.562209323	14013111.710467445	7643809.98415642	4588823.220315952	8778800.028110232
Com_2880_neg	Eriocitrin	Eriocitrin; Eriodictyol 7-O-rutinoside	C27 H32 O15	596.171	1.94	595.164	cpd:C09732	-	HMDB0005811	LMPK12140366	Benzenoids	Naphthalenes	Phenylnaphthalenes	Polyketides [PK]	Flavonoids [PK12]	Flavanones [PK1214]	Invalid mass	No results	No results	Phenylpropanoids and polyketides	Flavonoids	Flavonoid glycosides	Flavonoid-7-O-glycosides	0.142138102562747	-2.81463	0.000230894416213574	0.972222222222222	1.27603617465348	down	1329566.8419326516	1222061.6863382708	906557.796530038	5824214.297003197	1106042.1242871543	1266973.4652020817	4787772.871234925	9071698.415530687	21181047.289065342	16646387.776731305	21375999.953024827	8937739.553239573
Com_5378_neg	gamma-Glutamate-Cysteine	--	C8 H14 N2 O5 S	250.062	5.513	249.055	--	--	--	--	--	--	--	--	--	--	No results	No results	Full match					0.0681764333521266	-3.87458	0.000237057410998844	1	1.35448685708453	down	287878.78339021315	248110.10067905864	193643.7660771433	304585.9606118366	215721.48435172785	209690.5335612705	3801741.952032656	5144896.442041326	6971706.946921614	1225329.582410346	1266665.5989874664	2999266.242049059
Com_5582_neg	Urolithin A	--	C13 H8 O4	228.041	5.116	227.034	--	--	HMDB0013695	--	Phenylpropanoids and polyketides	Coumarins and derivatives	-	--	--	--	No results	No results	Full match	Phenylpropanoids and polyketides	Coumarins and derivatives	Not available	Coumarins and derivatives	10.6843067235914	3.417421393256104	0.000241756440190394	1	1.32438371841878	up	7735420.172428303	5638103.586703604	5622725.225003912	2837603.3018729137	6672926.911980656	3813585.085210506	841107.2994152646	202676.65027848384	777045.9439732995	106943.2981940055	562630.0491417294	534628.2485776336
Com_1146_neg	2'-Deoxyuridine-5-monophosphate	--	C9 H13 N2 O8 P	308.041	1.859	307.034	--	--	--	--	--	--	--	--	--	--	Full match	No results	Full match	Nucleosides, nucleotides, and analogues	Pyrimidine nucleotides	Pyrimidine deoxyribonucleotides	Pyrimidine 2'-deoxyribonucleoside monophosphates	10.430047369966	3.3826738050230705	0.000245428947067679	1	1.32144048275685	up	68903138.05518022	69435055.6308039	56361459.82657126	27637731.859063976	49148699.19248321	44408429.87623359	9470830.041812552	966851.71687854	6111233.628051644	5357683.444287584	2827940.7961653424	5552428.709110601
Com_2191_neg	Pterosin B	--	C14 H18 O2	218.13	5.94	217.122	--	--	HMDB0030759	--	Benzenoids	Indanes	Indanones	--	--	--	No results	No results	Full match	Benzenoids	Indanes	Indanones	Indanones	0.142672481503178	-2.80922	0.000248440524521631	1	1.31275453291957	down	2272871.548373458	1256285.458906761	1028581.1359921986	1573250.4102259425	1135170.6396607445	1377248.357777706	20729571.574881792	12254428.42478064	7995061.901473282	8941634.003347658	3349228.108659951	7312239.133323769
Com_1339_neg	Sattabacin	--	C13 H18 O2	206.13	5.687	205.123	--	--	--	--	--	--	--	--	--	--	No results	No results	Full match	Benzenoids	Benzene and substituted derivatives	Not available	Benzene and substituted derivatives	0.0871583415846381	-3.52022	0.000253080287883445	1	1.27697455453706	down	4122172.9855849375	563439.7065131732	1928935.219478053	1758753.8393096044	547740.9382748086	477613.9126937019	11640688.822674332	45472966.66544653	13364160.07614466	17162890.44454661	6374200.116642438	13819369.182863344
Com_909_pos	Cryptotanshinone	--	C19 H20 O3	296.141	7.018	319.131	--	--	HMDB0035220	--	Lipids and lipid-like molecules	Prenol lipids	Diterpenoids	--	--	--	Full match	Full match	Full match	Lipids and lipid-like molecules	Prenol lipids	Diterpenoids	Tanshinones, isotanshinones, and derivatives	0.0181801174628841	-5.78149	0.000257892185469404	1	1.35670503671795	down	607972.2195391315	523226.7979938938	444514.9628923303	376828.9186016569	675456.0997883745	581252.5354914602	37432961.61592818	84393151.50070089	13611893.925459914	17209098.827786826	3864083.282683307	20014157.33426867
Com_1291_neg	2-(2-carboxy-2-methylpropyl)-4,6-dimethylbenzoic acid	--	C14 H18 O4	250.12	5.649	249.113	--	--	--	--	--	--	--	--	--	--	Full match	No results	No results					0.285663347733944	-1.80761	0.000262405609930634	0.972222222222222	1.26410957890275	down	17194679.354179636	7723241.374065715	8952584.49772756	12570708.633068606	5545316.68545475	6171103.305666051	30875915.06740375	47489543.978299946	32186090.66093588	40205839.14592107	16487158.81799189	36343467.0730404
Com_70_pos	7α-Hydroxytestosterone	7alpha-Hydroxytestosterone	C19 H28 O3	304.204	6.873	305.211	cpd:C05291	map00140 Steroid hormone biosynthesis	--	--	--	--	--	--	--	--	Full match	No results	No results	Lipids and lipid-like molecules	Steroids and steroid derivatives	Androstane steroids	Androgens and derivatives	0.026092459065867	-5.26022	0.000265808864979907	1	1.33866558028439	down	9239232.692747151	6234690.470371933	8458851.21243115	4592022.902218483	10076094.879096497	5264474.876378392	382413077.9661625	821982748.9222093	116917085.15396376	56524023.22762796	83981758.47950295	219332435.8742765
Com_8835_pos	Astringin	Astringin	C20 H22 O9	406.125	5.414	407.132	cpd:C10245	-	HMDB0303169	LMPK13090007	Phenylpropanoids and polyketides	Stilbenes	Stilbene glycosides	Polyketides [PK]	Aromatic polyketides [PK13]	Diphenyl ethers, biphenyls, dibenzyls and stilbenes [PK1309]	No results	Full match	Full match					0.273953349442981	-1.868	0.000265863796648861	1	1.2709591159857	down	600760.7283535191	232985.99509638088	533899.9072197814	194137.81067220203	343527.0855612917	246949.8332555052	996785.6051403536	1228327.46908136	1838227.0573250288	1398240.597559327	750844.9081404929	1643880.4255732214
Com_1264_neg	Apo-13-zeaxanthinone	--	C18 H26 O2	274.193	6.919	319.191	--	--	HMDB0302026	--	Lipids and lipid-like molecules	Prenol lipids	Sesquiterpenoids	--	--	--	No results	No results	Full match	Lipids and lipid-like molecules	Prenol lipids	Sesquiterpenoids	Sesquiterpenoids	0.0614110174625516	-4.02536	0.000271684097762213	1	1.28666222618395	down	2058703.61912676	635596.9679495855	465019.8278030047	700439.7797888124	516423.48943276977	572589.0931282701	5701023.378204593	48522970.81199503	6268507.791778113	4671944.8434608765	5782964.416028495	9637034.05366186
Com_4776_neg	LPE 16:1	--	C21 H42 N O7 P	451.269	8.155	450.262	--	--	--	LMGP02050037	--	--	--	Glycerophospholipids [GP]	Glycerophosphoethanolamines [GP02]	Monoacylglycerophosphoethanolamines [GP0205]	No results	Full match	No results	Lipids and lipid-like molecules	Glycerophospholipids	Glycerophosphoethanolamines	1-acyl-sn-glycero-3-phosphoethanolamines	0.110717854858621	-3.17504	0.000272357522743825	1	1.34805249475206	down	523988.2472848992	490785.8773499838	320765.36988388665	568876.2621055169	422083.1567022078	458325.2548206246	2357174.399116072	4740306.085590213	3898151.612834554	1652245.2388812068	9862559.292105444	2642003.072396402
Com_4763_pos	beta-Acetoxyisovalerylalkannin	--	C23 H26 O8	430.162	5.638	431.169	--	--	--	--	--	--	--	--	--	--	No results	No results	Full match					0.281325413653887	-1.82969	0.000281537701420155	1	1.27847283830188	down	2599080.7883628635	1858989.1825100903	2737347.807583536	1302020.5485618818	2306514.4072196623	1894540.7749623936	7631317.904154611	7737183.275610826	12781744.911462571	4365775.562881118	4153434.703995336	8468639.572408644
Com_353_pos	Maltotetraose	Maltotetraose	C24 H42 O21	688.204	1.506	689.212	cpd:C02052	-	HMDB0001296	--	Organic oxygen compounds	Organooxygen compounds	Carbohydrates and carbohydrate conjugates	--	--	--	Invalid mass	No results	No results	Organic oxygen compounds	Organooxygen compounds	Carbohydrates and carbohydrate conjugates	Oligosaccharides	0.277032370908989	-1.85187	0.000282082838060224	1	1.26456220971277	down	24777589.85345124	46344985.60257499	32384740.73163631	27390086.183438253	60380428.49035157	24384316.744176973	226222015.4057628	101416337.43847132	133591895.2771189	157230019.0855069	67804924.09575436	92207544.20481516
Com_1338_neg	1-[(1R,2S,3R,5R)-5-Cyclohexyl-2,3-dihydroxycyclopentyl]-3-ethylurea	--	C14 H26 N2 O3	270.198	8.136	269.19	--	--	--	--	--	--	--	--	--	--	Invalid mass	No results	No results	Organic oxygen compounds	Organooxygen compounds	Alcohols and polyols	Cyclopentanols	0.019445616377134	-5.68441	0.000282783407983619	1	1.35709615637733	down	489631.5803814324	458606.2111143203	317689.8840277706	531576.3945078744	394408.1649528287	428273.9546341979	5540577.614453512	45494163.09392954	20631678.888456948	10154226.705457466	4721465.298237686	48202199.857726656
Com_606_neg	Cmp_257	--	C20 H32 O5	334.214	7.232	333.207	--	--	--	--	--	--	--	--	--	--	Invalid mass	No match	No match					0.115141671256399	-3.11852	0.000288836644551735	1	1.25997272391661	down	12760255.702061476	4707796.01837363	5032709.77145826	3419425.0075768423	3880364.742442027	1381102.1242969667	21333134.13790216	106356208.27524734	58191291.94353144	18069934.84531176	27560905.309776846	39299718.56856665
Com_1231_pos	16α-Hydroxyestrone	16alpha-Hydroxyestrone	C18 H22 O3	286.157	6.396	287.164	cpd:C05300	map00140 Steroid hormone biosynthesis;map01100 Metabolic pathways	--	--	--	--	--	--	--	--	Full match	No results	No results	Lipids and lipid-like molecules	Steroids and steroid derivatives	Estrane steroids	Estrogens and derivatives	0.128220766057134	-2.9633	0.00029194225758869	1	1.31055606714375	down	6750224.178606245	3662628.991622505	4204421.256317095	2631280.533918823	4673290.503891967	3648633.950563829	34627928.77175617	61295329.28798156	50660719.38752077	18449166.796024434	10714063.035662193	23678207.193516925
Com_2624_neg	6,7-Dimethoxy-4-Methylcoumarin	--	C12 H12 O4	220.073	5.489	219.066	--	--	--	--	--	--	--	--	--	--	No results	No results	Full match					0.495479773418573	-1.0131	0.000298080911822452	1	1.30257624872989	down	10212655.025700646	6038749.88267366	7777725.172583612	12157343.195162527	7633224.592141706	7969198.776420832	16117301.897771968	18993684.54708598	17246778.81445164	19479387.66107706	14215388.02999958	18470185.148732614
Com_1127_neg	Bruceine D	Bruceine D	C20 H26 O9	410.156	5.832	409.149	cpd:C08752	-	HMDB0249404	--	Lipids and lipid-like molecules	Prenol lipids	Terpene lactones	--	--	--	No results	No results	Full match	Lipids and lipid-like molecules	Prenol lipids	Terpene lactones	Quassinoids	0.101809452475369	-3.29606	0.000300600645703105	1	1.27871062243776	down	7302233.853188132	1140182.2195538569	3880844.0010695904	2664854.3522539497	1978145.1503524943	645055.2264649771	31649149.9519614	54441726.980019234	16223603.892643206	34802873.039318174	12264136.857804596	23601610.303610373
Com_4454_pos	1-(2-furyl)pentane-1,4-dione	--	C9 H10 O3	188.045	5.617	189.052	--	--	--	--	--	--	--	--	--	--	Invalid mass	No results	No results					9.12740426817825	3.1902046321839856	0.00030613491568322	1	1.28242145580822	up	7239083.474724009	6661844.369610155	11702710.833251528	2961556.2076681275	21336860.354940888	3456322.896371841	941592.5310472172	539746.9632837302	2056806.4011564653	766489.3050882587	500612.0841343079	1040705.9095179796
Com_6675_neg	3-Hydroxykynurenine	3-Hydroxykynurenine; 3-Hydroxy-DL-kynurenine	C10 H12 N2 O4	224.079	4.972	493.156	cpd:C02794	-	HMDB0000732	--	Organic oxygen compounds	Organooxygen compounds	Carbonyl compounds	--	--	--	No results	No results	Full match	Organic oxygen compounds	Organooxygen compounds	Carbonyl compounds	Alkyl-phenylketones	0.0755276953147652	-3.72685	0.000311291855968876	1	1.33336097703676	down	260891.39958703468	176485.26176020553	134685.6373991133	216614.2566808111	155555.89732414793	162109.44394618776	1805738.864079898	2172474.3777719806	4256527.354208897	2337026.2327072057	494382.5411582115	3582012.368450291
Com_1165_neg	Carnosol	Carnosol	C20 H26 O4	330.183	6.169	329.175	cpd:C09069	-	HMDB0002121	--	Lipids and lipid-like molecules	Prenol lipids	Terpene lactones	--	--	--	No results	No results	Full match	Lipids and lipid-like molecules	Prenol lipids	Terpene lactones	Diterpene lactones	0.0851825947208146	-3.5533	0.000315764911532963	1	1.31248860213871	down	8190448.559430286	837139.9142229952	2309655.199342488	968852.6597284946	742456.7415038162	736155.3611224339	19734308.92360107	52851302.66440278	26067421.34735676	25781411.204544347	16626017.645834	20764949.620544218
Com_1143_neg	Homoveratrumic acid	--	C10 H12 O4	196.073	5.398	195.065	--	--	HMDB0000434	--	Benzenoids	Benzene and substituted derivatives	Methoxybenzenes	--	--	--	No results	No results	Full match	Benzenoids	Benzene and substituted derivatives	Methoxybenzenes	Dimethoxybenzenes	0.233334208095936	-2.09953	0.000318753594056476	1	1.32566748115088	down	10419875.433695428	9287443.220889902	7276151.454254655	11114856.211781785	8282893.176453479	8395111.849527856	26291691.03951943	40212548.91457095	64723189.0153776	52949687.43516368	19561433.100620884	31016276.17415088
Com_1009_pos	18-β-Glycyrrhetinic acid	--	C30 H46 O4	470.34	7.874	493.329	--	--	--	--	--	--	--	--	--	--	Full match	Full match	Full match	Lipids and lipid-like molecules	Prenol lipids	Triterpenoids	Triterpenoids	0.0332143243382112	-4.91205	0.000324146836832392	1	1.29760414181474	down	2448750.4049113714	1314147.3220185514	3373972.491458504	745429.2987247002	1946109.9299408128	904304.7793117068	5250495.688683911	27586897.38517501	136336539.67841446	33521776.29735584	53373126.30311924	67066270.96697491
Com_2956_pos	(9cis)-Retinal	--	C20 H28 O	284.214	7.449	285.222	--	--	HMDB0006218	--	Lipids and lipid-like molecules	Prenol lipids	Retinoids	--	--	--	Full match	No results	No results	Lipids and lipid-like molecules	Prenol lipids	Retinoids	Retinoids	0.158714951329145	-2.65549	0.000347313002305422	0.972222222222222	1.25036642902104	down	1609374.4607142934	832533.6524545377	3277107.565835366	650022.1502292287	1223152.4558539996	912347.4025240946	9210142.722363144	17824850.962635253	7811175.420320291	4538065.118638408	3166567.329662273	11032919.553881604
Com_1014_neg	(S)-Zearalanone	Zearalanone; (S)-Zearalanone	C18 H24 O5	320.162	6.236	319.155	cpd:C14754	-	--	--	--	--	--	--	--	--	No results	No results	Full match	Phenylpropanoids and polyketides	Macrolides and analogues	Zearalenones	Zearalenones	0.22463569688855	-2.15434	0.000351665194525415	1	1.29084811358689	down	25026436.77486348	6438124.875675685	13075654.066000631	13132947.397922	5817444.022393106	7058027.177922005	48567548.51006117	61619701.52171552	52673070.87972644	49422052.1195181	30457223.82096453	71318388.10745096
Com_1999_neg	LPG 15:1	--	C21 H41 O9 P	468.248	8.233	467.241	--	--	--	LMGP04050018	--	--	--	Glycerophospholipids [GP]	Glycerophosphoglycerols [GP04]	Monoacylglycerophosphoglycerols [GP0405]	No results	Full match	No results	Lipids and lipid-like molecules	Glycerophospholipids	Glycerophosphoglycerols	Phosphatidylglycerols	0.185184809871317	-2.43296	0.000355773026823016	1	1.24367352005638	down	1392289.0855358	1378972.4873784168	5415952.224080768	1594335.9468606366	1186820.1444225695	2299275.7479217206	23246687.58259616	11854298.919693498	16619007.693745216	5450797.217470438	7155312.884235821	7319327.341168604
Com_1142_pos	Diacetoxyscirpenol	Diacetoxyscirpenol	C19 H26 O7	388.152	5.704	389.159	cpd:C09662	-	HMDB0035104	--	Lipids and lipid-like molecules	Prenol lipids	Sesquiterpenoids	--	--	--	Invalid mass	No results	No match	Lipids and lipid-like molecules	Prenol lipids	Sesquiterpenoids	Trichothecenes	0.096847407873456	-3.36814	0.000368692843942467	1	1.28356779278917	down	9573573.05057825	1585868.4301548137	7164602.686799964	921288.1400644094	3895669.060004679	1818523.121895451	69523832.52779171	61700116.3434609	42025311.02107436	39852865.4757579	19554706.563627847	25063276.820299465
Com_966_pos	alpha-Zearalanol	alpha-Zearalanol; Zeranol	C18 H26 O5	322.178	7.205	345.167	cpd:C14752	-	HMDB0032702	--	Phenylpropanoids and polyketides	Macrolides and analogues	-	--	--	--	No results	No results	Full match	Phenylpropanoids and polyketides	Macrolides and analogues	Not available	Macrolides and analogues	0.0206900960422752	-5.59492	0.000382340153587912	1	1.3400843835702	down	493282.7464679962	583557.1281090208	557631.868512635	304200.7370079262	592640.3572573992	488427.8428974755	27848089.89043641	79324376.8640468	11201064.208316537	6232907.252103457	4153679.69131834	17190904.944631703
Com_3456_pos	Ingenol-3-angelate	--	C25 H34 O6	430.234	6.129	431.241	--	--	--	--	--	--	--	--	--	--	Full match	No results	No results	Lipids and lipid-like molecules	Prenol lipids	Diterpenoids	Tigliane and ingenane diterpenoids	0.470884109100244	-1.08656	0.000385061222541623	1	1.29093584534521	down	7047682.41591602	5620423.4079406895	8163128.393306831	7090631.153697307	7124089.249031968	6232754.295826151	10514554.770501029	13109760.438090408	20225606.454507954	13050120.210867612	11949406.123743584	18812692.46949167
Com_2127_neg	Pogostone	--	C12 H16 O4	224.104	5.546	205.086	--	--	HMDB0030703	--	Organic oxygen compounds	Organooxygen compounds	Carbonyl compounds	--	--	--	No results	No results	Full match	Organic oxygen compounds	Organooxygen compounds	Carbonyl compounds	Aryl alkyl ketones	0.388142016804598	-1.36534	0.000385886103558083	1	1.24087145410699	down	14715746.07164967	6072393.30196608	10643617.024823276	10211710.557499085	6892144.211924486	9346257.425494934	18262645.932338227	26673101.32109628	27463842.94115272	26256493.528365538	15043041.27539028	35426365.382403195
Com_3420_pos	Lumichrome	Lumichrome; 7,8-Dimethylalloxazine	C12 H10 N4 O2	242.079	1.544	243.087	cpd:C01727	map00740 Riboflavin metabolism	HMDB0254199	--	Organoheterocyclic compounds	Pteridines and derivatives	Alloxazines and isoalloxazines	--	--	--	No results	No results	Full match	Organoheterocyclic compounds	Pteridines and derivatives	Alloxazines and isoalloxazines	Flavins	0.197465948207875	-2.34032	0.000404671536754693	1	1.2875628103157	down	1337267.7131574682	1674324.8249038388	6229245.487459167	3651253.449036288	1732276.1849968175	1284675.644969125	14863209.151227493	13809589.67109038	21229847.281064328	10192524.846899891	11845536.166546293	8625301.599646986
Com_6684_pos	Pterostilbene	Pterostilbene	C16 H16 O3	256.109	6.145	257.116	cpd:C10287	map00945 Stilbenoid, diarylheptanoid and gingerol biosynthesis	HMDB0303379	LMPK13090015	Phenylpropanoids and polyketides	Stilbenes	-	Polyketides [PK]	Aromatic polyketides [PK13]	Diphenyl ethers, biphenyls, dibenzyls and stilbenes [PK1309]	No results	No results	Full match	Phenylpropanoids and polyketides	Stilbenes	Not available	Stilbenes	0.387200989557315	-1.36885	0.000410428055337292	0.972222222222222	1.23736235249135	down	988978.943532676	825917.2640844113	710238.1084905068	1230245.013788211	1135612.849065918	1742234.5889070982	2766900.2610279853	3537780.897966048	2863150.198765856	2961101.7697346904	1480903.9684151225	3521386.601252216
Com_2484_pos	N6-Me-Adenosine	--	C11 H15 N5 O4	281.113	2.202	282.12	--	--	--	--	--	--	--	--	--	--	Full match	No results	Full match	Nucleosides, nucleotides, and analogues	Purine nucleosides	Not available	Purine nucleosides	0.105501122056344	-3.24467	0.000415070540982355	1	1.25075	down	845680.1946626129	704708.1452027227	4953291.025194179	519943.7401276966	2575863.001274681	995857.2371633823	8186950.617958466	11478867.689882033	42377554.21605227	7024147.638540054	21110950.49088592	10250255.952704644
Com_826_neg	Ganoderic acid A	--	C30 H44 O7	516.309	6.558	515.302	--	--	HMDB0034931	LMST01010391	Lipids and lipid-like molecules	Prenol lipids	Triterpenoids	Sterol Lipids [ST]	Sterols [ST01]	Cholesterol and derivatives [ST0101]	No results	No results	Full match	Lipids and lipid-like molecules	Prenol lipids	Triterpenoids	Triterpenoids	0.144508520737878	-2.79077	0.00041520218451399	1	1.31956755965226	down	7579601.379237753	6508984.286251301	4646593.758296051	8017124.822126972	5782195.759577068	5864044.043345919	15926848.72554616	75682363.2318321	40338566.61456615	66464397.31927063	22757219.19047544	44548805.15153799
Com_2427_neg	Lactucin	Lactucin	C15 H16 O5	276.099	5.644	275.092	cpd:C09489	-	HMDB0035814	--	Organoheterocyclic compounds	Lactones	Gamma butyrolactones	--	--	--	No results	No results	Full match	Organoheterocyclic compounds	Lactones	Gamma butyrolactones	Gamma butyrolactones	0.214562515606019	-2.22053	0.00041945726095256	1	1.24601475329466	down	4961027.546734299	1768923.292145121	3484187.55019542	3359739.0257050097	2138072.738376816	1129087.2645748018	7237254.925706176	22658908.997225184	14604959.222598609	14824233.849607147	5897658.191831153	13267103.975574972
Com_2950_pos	2-(2,6-dimethoxyphenyl)-5,6-dimethoxy-4H-chromen-4-one	--	C19 H18 O6	324.1	5.761	325.107	--	--	--	--	--	--	--	--	--	--	Invalid mass	No results	No results					0.134704400106826	-2.89213	0.000424609191696233	1	1.23962608571136	down	840195.6111308287	573275.6744732579	1724771.0659478763	355838.8298284212	2106476.636205651	608424.8666693486	6278821.033784096	17851279.73900657	7829085.623740569	3234891.983630663	2944477.1424091323	7954836.225073652
Com_3419_pos	8,8-dimethyl-2H,8H-pyrano[3,2-g]chromen-2-one	--	C14 H12 O3	228.079	5.767	229.086	--	--	--	--	--	--	--	--	--	--	Full match	Full match	Full match					0.307641711139924	-1.70068	0.00043055175777754	1	1.25440245450118	down	3997717.508886545	2134844.482009625	5838136.298824985	2214236.522478603	5520575.854937203	2539142.327996928	11435175.508478604	14164665.464280166	15062281.054881455	11264011.713410176	6461098.685171766	13919779.88595542
Com_181_neg	Bilobalide	Bilobalide	C15 H18 O8	326.1	5.483	371.098	cpd:C07605	-	HMDB0242203	--	Lipids and lipid-like molecules	Prenol lipids	Terpene lactones	--	--	--	No results	Full match	Full match	Lipids and lipid-like molecules	Prenol lipids	Terpene lactones	Ginkgolides and bilobalides	0.00941465398797539	-6.73088	0.000443590903943311	1	1.29664482947597	down	3618960.6363796415	294635.0904370662	435117.7420833908	852367.5639872402	548337.9454422242	232401.7017746761	6932895.537642828	13708809.687730404	15305263.445967631	68018596.52477343	484276259.6714114	47131571.514790535
Com_4143_pos	Oxymatrine	Ammothamnine; Oxymatrine; Matrine N-oxide	C15 H24 N2 O2	264.182	5.923	265.189	cpd:C10749	-	--	--	--	--	--	--	--	--	Invalid mass	No results	No results	Alkaloids and derivatives	Lupin alkaloids	Matrine alkaloids	Matrine alkaloids	2.0357348193956	1.0255496440956011	0.000448776274274667	1	1.24461250610309	up	18629052.499259293	14650109.153881611	14754606.68524884	10691792.986046571	17229516.583635304	20440417.894693773	7386125.041177719	5788770.993153832	5759604.444431583	9287076.367856778	10678508.433941538	8451610.472908417
Com_4792_neg	IAA-Asp	--	C14 H14 N2 O5	290.09	5.473	579.172	--	--	--	--	--	--	--	--	--	--	No results	No results	Full match	Organic acids and derivatives	Carboxylic acids and derivatives	Amino acids, peptides, and analogues	Aspartic acid and derivatives	0.0518197847472728	-4.27035	0.000486934683185237	1	1.33850173228616	down	271638.1615355688	239585.63324441944	179250.71195432387	263613.1138735799	219985.52119258503	200327.0268633654	5678610.923298001	6419324.267393864	8831332.92788431	1699763.7950721858	934315.2081501088	2959344.4595511733
Com_574_neg	15-Keto prostaglandin F2α	--	C20 H32 O5	352.224	5.98	351.217	--	--	--	--	--	--	--	--	--	--	Full match	No results	No results	Lipids and lipid-like molecules	Fatty Acyls	Eicosanoids	Prostaglandins and related compounds	0.0724706674881983	-3.78646	0.000488733407920172	1	1.26191068397059	down	4241321.455699774	2051924.7585161084	1340957.7573627215	4881790.936724638	1321571.1003997806	1317623.8714153373	39114759.61268807	111073907.43673249	22122793.749825187	11299298.476099748	10251935.594860088	15259014.717833525
Com_3231_pos	18 β-Glycyrrhetintic Acid	--	C30 H46 O4	470.34	6.752	471.347	--	--	--	--	--	--	--	--	--	--	No results	Full match	Full match					0.0768032141527596	-3.70269	0.000535907352726915	1	1.30475246654185	down	959908.7145884734	836127.7553602386	752802.6742075759	521030.18299811846	1039227.6815562944	1293262.3755804077	1900380.7029182536	15527214.496155754	18252832.108535856	15875951.974194843	7255103.929186426	11528794.131386183
Com_3367_pos	(1E,4Z,6E)-5-hydroxy-1,7-bis(4-hydroxyphenyl)hepta-1,4,6-trien-3-one	--	C19 H16 O4	308.105	5.731	309.112	--	--	--	--	--	--	--	--	--	--	Full match	No results	Full match					0.0827273513116303	-3.59549	0.000536902685919673	1	1.3156383988619	down	949680.049754952	713515.4560722278	649115.6228259591	495374.8045454661	906655.43539611	744172.4005486509	15302615.6051248	12992396.520119624	14400751.915635508	3253193.555029628	2667138.376512999	5277975.31662837
Com_562_neg	6-Paradol	6-Paradol; 3-Decanone, 1-(4-hydroxy-3-methoxyphenyl)-	C17 H26 O3	278.188	6.393	277.18	cpd:C10482	-	HMDB0030801	--	Benzenoids	Phenols	Methoxyphenols	--	--	--	No results	No results	Full match	Benzenoids	Phenols	Methoxyphenols	Paradols	0.0517944722380229	-4.27106	0.000552622645735701	1	1.27892056740372	down	2880436.7025445243	1387696.872705117	2812654.666098273	3256091.493922918	937211.1018556328	1588358.2618280002	59991285.504721336	113913088.11378908	18000880.17016112	9879983.209884318	9811872.934411213	36739219.08385818
Com_4903_neg	LPI 15:1	--	C24 H45 O12 P	556.265	8.075	555.258	--	--	--	LMGP06050014	--	--	--	Glycerophospholipids [GP]	Glycerophosphoinositols [GP06]	Monoacylglycerophosphoinositols [GP0605]	No results	Full match	No results	Lipids and lipid-like molecules	Glycerophospholipids	Glycerophosphoinositols	Phosphatidylinositols	0.263009507324433	-1.92681	0.000557159985258278	1	1.33255417417612	down	1202269.3237369969	1262380.935075654	1168424.845501675	1305263.0139617668	1048222.5649527154	1159321.744733078	4531070.756459347	7071110.489759924	4587887.624481192	5360511.79770005	2071219.669608412	3547873.1108947303
Com_4694_pos	dUMP	dUMP; Deoxyuridylic acid; Deoxyuridine monophosphate; Deoxyuridine 5'-phosphate; 2'-Deoxyuridine 5'-phosphate	C9 H13 N2 O8 P	308.042	1.952	155.028	cpd:C00365	map00240 Pyrimidine metabolism;map01100 Metabolic pathways;map01523 Antifolate resistance	HMDB0001409	--	Nucleosides, nucleotides, and analogues	Pyrimidine nucleotides	Pyrimidine deoxyribonucleotides	--	--	--	No results	No results	Full match	Nucleosides, nucleotides, and analogues	Pyrimidine nucleotides	Pyrimidine deoxyribonucleotides	Pyrimidine 2'-deoxyribonucleoside monophosphates	17.7364959547395	4.148649111964319	0.000558556760797587	0.972222222222222	1.28475659226664	up	11989483.974846317	6953605.8447858505	11798961.766717536	832273.485449081	7699502.349877863	3744753.495422464	867319.2307787532	226036.57802250228	401411.3589742161	352625.2427427231	296276.2723346465	281758.5845665555
Com_94_neg	15-Deoxy-Δ12,14-prostaglandin D2	--	C20 H30 O4	316.203	6.945	315.196	--	--	--	--	--	--	--	--	--	--	Invalid mass	No results	No match	Lipids and lipid-like molecules	Fatty Acyls	Eicosanoids	Prostaglandins and related compounds	0.0204361348424418	-5.61273	0.000572085043873878	1	1.23621618652767	down	5644595.094116242	3928742.139332722	3814211.053522584	442676.9669711534	2190998.138270933	901803.4946452096	38302854.26796053	652898500.3810226	53707728.30933259	23697541.74028448	25555293.33337649	33931408.68228335
Com_1524_neg	Periplogenin	--	C23 H34 O5	390.24	7.135	389.233	--	--	HMDB0256345	--	Lipids and lipid-like molecules	Steroids and steroid derivatives	Steroid lactones	--	--	--	No results	No results	Full match	Lipids and lipid-like molecules	Steroids and steroid derivatives	Steroid lactones	Cardenolides and derivatives	0.0486732898851636	-4.36073	0.000575692620388837	1	1.33344131516832	down	591737.5495628581	571987.9110603723	673043.0755446954	717922.2198968151	483508.2217687361	506203.7640540159	31726351.14162015	14808154.791592522	2973156.336993932	8330854.20343191	3544804.4957413906	11436961.98765688
Com_2448_neg	Integrifoside A	--	C21 H36 O8	416.24	5.668	415.233	--	--	--	--	--	--	--	--	--	--	No results	No results	Full match	Lipids and lipid-like molecules	Prenol lipids	Terpene glycosides	Terpene glycosides	0.0529575077702808	-4.23902	0.000594308762850882	1	1.32900161073525	down	831886.3093278403	667619.463031862	542457.4744791221	740849.6672840187	559007.1711802974	565924.517287568	5366053.512316506	22448258.92884828	26948685.04764321	11168166.827599533	3068948.000165222	4790078.482090414
Com_7255_neg	Catharanthine	Catharanthine	C21 H24 N2 O2	336.183	6.561	335.175	cpd:C09107	map00901 Indole alkaloid biosynthesis;map01063 Biosynthesis of alkaloids derived from shikimate pathway;map01100 Metabolic pathways;map01110 Biosynthesis of secondary metabolites	--	--	--	--	--	--	--	--	No results	No results	Full match	Alkaloids and derivatives	Ibogan-type alkaloids	Not available	Ibogan-type alkaloids	3.20687019531559	1.6811659589044514	0.000611069727381627	1	1.22706207265276	up	4447505.121971604	3009333.170007957	2345243.513358615	5824198.371006571	2274837.032517839	1923553.0351014205	986947.3420535324	714230.1381964413	872105.7178706157	1920496.435281003	985859.8715842932	702297.7224462578
Com_6088_neg	Rehmannioside A	--	C21 H32 O15	524.173	4.863	523.166	--	--	--	--	--	--	--	--	--	--	No results	No results	Full match	Lipids and lipid-like molecules	Prenol lipids	Terpene glycosides	Iridoid O-glycosides	0.0629752006739014	-3.98907	0.000619370138646815	1	1.32731046609108	down	140937.56846843037	143341.87446579643	102487.4750733498	172480.40503268767	132511.1165976129	136174.118168578	3593621.569673946	4393238.83071579	2578475.257312966	687461.1386214106	608978.5858069498	1285186.421034294
Com_1061_pos	1-(4-bromophenyl)-2-phenylethan-1-one	--	C14 H11 Br O	223.119	5.695	224.126	--	--	--	--	--	--	--	--	--	--	Invalid mass	No results	No results					2.78691533993662	1.478669177357859	0.00062705989697018	1	1.22563687850989	up	62108936.41629962	53318895.417977445	58341281.29806728	90337800.8683622	51690835.21761417	33871081.89363664	17086293.97491791	9754994.56653926	20583941.31180769	30911182.770220235	26218078.803191688	20913557.81801597
Com_926_neg	LPG 15:0	--	C21 H43 O9 P	470.263	8.808	469.256	--	--	--	LMGP04050034	--	--	--	Glycerophospholipids [GP]	Glycerophosphoglycerols [GP04]	Monoacylglycerophosphoglycerols [GP0405]	No results	Full match	No results	Lipids and lipid-like molecules	Glycerophospholipids	Glycerophosphoglycerols	Phosphatidylglycerols	0.118871397214358	-3.07253	0.000627541628617347	0.972222222222222	1.23940817601598	down	1050443.1664907164	978016.615454515	10500851.99485724	1733565.3961594852	876232.3826324657	2819803.790874053	54408639.12487839	20682919.859563105	33084347.72455412	8874273.660090696	20695002.105362963	13333325.621856015
Com_1919_pos	Ligustilide	Ligustilide	C12 H14 O2	190.1	6.141	191.107	cpd:C16987	-	HMDB0034277	--	Organoheterocyclic compounds	Isobenzofurans	-	--	--	--	No results	Full match	Full match	Organoheterocyclic compounds	Isobenzofurans	Not available	Isobenzofurans	0.0355329093922426	-4.8147	0.000629952883899765	1	1.32045660967297	down	968911.447257811	809158.4728798618	715136.760838111	585730.5656782133	1112569.985749822	884630.511445875	14376558.926516166	22933803.74606559	60491992.13213832	7782333.269407222	3590125.001539946	33682550.159494445
Com_1038_neg	Bakuchiol	--	C18 H24 O	256.182	7.403	255.175	--	--	HMDB0248849	--	Lipids and lipid-like molecules	Prenol lipids	Monoterpenoids	--	--	--	No results	No results	Full match	Lipids and lipid-like molecules	Prenol lipids	Monoterpenoids	Aromatic monoterpenoids	0.0222066208935471	-5.49287	0.0006412652482982	1	1.32590621814055	down	448870.3120841048	395039.57365779695	270374.07341460657	493190.5141945207	349850.2355768122	383105.073184417	8352865.430258252	60582849.874896936	7002896.359211212	3660428.99373031	3552557.5465289806	22241734.4114299
Com_220_neg	9,17-Octadecadiene-12,14-diyne-1,11,16-triol	--	C18 H26 O3	290.188	6.352	335.186	--	--	--	--	--	--	--	--	--	--	No results	No results	Full match					0.0462132236509203	-4.43555	0.000664867752009313	1	1.23794507058327	down	14538898.95617416	2093915.641707592	4973337.626449731	3321774.701104165	334175.9920397132	1062185.5782817097	83082581.31610559	313917289.4700425	43140496.815621525	39580552.51004194	23006541.46908388	66899290.59294521
Com_55_pos	Adenosine	Adenosine	C10 H13 N5 O4	267.097	2.901	268.104	cpd:C00212	map00230 Purine metabolism;map01100 Metabolic pathways;map04022 cGMP-PKG signaling pathway;map04024 cAMP signaling pathway;map04071 Sphingolipid signaling pathway;map04080 Neuroactive ligand-receptor interaction;map04270 Vascular smooth muscle contraction;map04923 Regulation of lipolysis in adipocytes;map04924 Renin secretion;map05012 Parkinson's disease;map05032 Morphine addiction;map05034 Alcoh…	HMDB0000050	--	Nucleosides, nucleotides, and analogues	Purine nucleosides	-	--	--	--	Full match	Full match	Full match	Nucleosides, nucleotides, and analogues	Purine nucleosides	Not available	Purine nucleosides	0.161351032504755	-2.63173	0.000669115769641471	1	1.27830524886831	down	39193757.31755212	153067483.8082497	382232983.9752219	196371971.6270073	188777860.3957952	201221901.16303408	1135189000.2711718	923533530.1156288	2196775381.8966985	1070145782.1277852	1139359799.6268375	729657365.9886147
Com_3311_pos	S-(5-Adenosy)-L-Homocysteine	--	C14 H20 N6 O5 S	384.12	5.522	385.128	--	--	--	--	--	--	--	--	--	--	No results	No results	Full match	Nucleosides, nucleotides, and analogues	5'-deoxyribonucleosides	5'-deoxy-5'-thionucleosides	5'-deoxy-5'-thionucleosides	0.293997569459087	-1.76612	0.000681535044449268	1	1.25998293986034	down	4448973.548257478	3324124.104570586	2724542.198057776	2244717.389888914	3948173.382043589	3251681.708056062	14656537.200813835	14917601.994525263	15806547.944652772	7786679.313143608	4957811.068344311	9706037.435722718
Com_1190_neg	Eupatilin	Eupatilin	C18 H16 O7	344.089	6.169	343.082	cpd:C10040	-	HMDB0029469	LMPK12111228	Phenylpropanoids and polyketides	Flavonoids	O-methylated flavonoids	Polyketides [PK]	Flavonoids [PK12]	Flavones and Flavonols [PK1211]	No results	No results	Full match	Phenylpropanoids and polyketides	Flavonoids	O-methylated flavonoids	6-O-methylated flavonoids	0.0694786167753753	-3.84729	0.000683964819224107	1	1.31871232878009	down	1050253.357635007	1033559.6443259164	1177458.701268397	1497046.9282482227	876697.313828159	921939.7059329556	41907391.77781899	11587974.95985933	16423031.943992324	4178529.508982254	14994012.140480036	5282781.477942904
Com_633_neg	1-O-b-D-glucopyranosyl sinapate	--	C17 H22 O10	386.121	5.24	385.113	--	--	--	--	--	--	--	--	--	--	No results	No results	Full match	Phenylpropanoids and polyketides	Cinnamic acids and derivatives	Hydroxycinnamic acids and derivatives	Hydroxycinnamic acid glycosides	0.0358357974328758	-4.80245	0.00068589124250002	1	1.23521113025911	down	3888178.212588175	638820.6935040407	1355592.969857565	1418652.769653245	953901.4308128096	207031.3859622689	21414560.646122493	4591613.064951551	22861580.9986372	155691297.1518564	10565306.257540071	21013193.39564912
Com_3673_neg	20-Hydroxyecdysone	20-Hydroxyecdysone; Crustecdysone; Ecdysterone	C27 H44 O7	480.309	6.394	461.291	cpd:C02633	map00981 Insect hormone biosynthesis	HMDB0242587	LMST01010209	Lipids and lipid-like molecules	Steroids and steroid derivatives	Bile acids, alcohols and derivatives	Sterol Lipids [ST]	Sterols [ST01]	Cholesterol and derivatives [ST0101]	No results	No results	Full match	Lipids and lipid-like molecules	Steroids and steroid derivatives	Bile acids, alcohols and derivatives	Hydroxy bile acids, alcohols and derivatives	0.115085621755331	-3.11922	0.000692988948673132	0.972222222222222	1.26885002355121	down	897490.3937889399	675335.4899479363	1742936.171734795	884111.3448617858	636485.8231446431	708965.5564461335	1491776.849587712	11741264.411238786	7428127.912650583	9981676.359497778	5459065.334955084	12082429.585245434
Com_1669_neg	8-iso Prostaglandin A2	--	C20 H30 O4	370.198	6.164	369.191	--	--	--	--	--	--	--	--	--	--	Invalid mass	No results	No results	Lipids and lipid-like molecules	Fatty Acyls	Eicosanoids	Prostaglandins and related compounds	0.103362070302201	-3.27422	0.000696510677321256	1	1.31713334685482	down	1862100.397982247	1405120.4063420466	1618446.0713187344	1709966.3504699075	1191866.664500645	1316011.9457752055	10932916.678668704	35553084.12917027	8976991.616841676	8218415.375614625	4534651.242502457	19857949.244505007
Com_4236_neg	LPG 16:0	--	C22 H45 O9 P	484.279	9.249	483.272	--	--	--	LMGP04050008	--	--	--	Glycerophospholipids [GP]	Glycerophosphoglycerols [GP04]	Monoacylglycerophosphoglycerols [GP0405]	No results	Full match	No results	Lipids and lipid-like molecules	Glycerophospholipids	Glycerophosphoglycerols	Phosphatidylglycerols	0.179729538034487	-2.4761	0.000722648031806019	1	1.28491085623415	down	801311.2652084688	863598.4178928973	485333.7752561362	922985.8539755368	705700.6167750295	759687.6013630079	2403682.982299474	9314350.679058865	4717657.705464227	1912744.83953698	4577414.921084648	2326634.2464413205
Com_604_neg	Nuzhenide	--	C31 H42 O17	686.242	5.697	685.235	--	--	HMDB0302806	--	Organic oxygen compounds	Organooxygen compounds	Carbohydrates and carbohydrate conjugates	--	--	--	No results	No results	Full match	Lipids and lipid-like molecules	Saccharolipids	Not available	Saccharolipids	0.0117272086621539	-6.414	0.000725769999436716	1	1.32715173383977	down	447934.9817852911	401377.4773999721	326129.2169560347	434622.4790540602	331808.56328387366	340237.76676031353	86229823.03916532	62819292.78543364	9897557.698024096	2677798.1794146365	9477694.093360243	23497465.795057297
Com_479_neg	11-keto Testosterone (CRM)	--	C19 H26 O3	348.193	6.709	347.186	--	--	--	--	--	--	--	--	--	--	Invalid mass	No results	No match					0.0987890375352382	-3.33951	0.000753903955150339	1	1.22980169046505	down	15108093.150496904	2560804.938798582	4354409.445584839	1473007.573187359	2659213.6382496124	787473.6692800829	36877501.656254806	132769982.00834978	28253608.739006422	24792855.971094508	15533451.529365305	34505315.05923437
Com_4777_pos	3,4-dihydro-2H,6H-[1,3]thiazino[2,3-b]quinazolin-6-one	--	C11 H10 N2 O S	101.04	5.525	102.047	--	--	--	--	--	--	--	--	--	--	Invalid mass	No results	No results					0.10819140190089	-3.20834	0.000754377366552817	1	1.29381503834134	down	840551.2971403375	651096.7950768621	491127.0681192738	431561.03247206967	757059.4800668608	636907.4896494746	7058466.807471625	7691767.382299353	13123311.190854557	2183376.3700102977	2185936.6909817816	2956825.596246235
Com_3173_neg	Rosmarinic acid	Rosmarinate; Rosmarinic acid	C18 H16 O8	360.084	5.546	359.077	cpd:C01850	map00350 Tyrosine metabolism	HMDB0003572	--	Phenylpropanoids and polyketides	Cinnamic acids and derivatives	Hydroxycinnamic acids and derivatives	--	--	--	No results	No results	Full match	Phenylpropanoids and polyketides	Cinnamic acids and derivatives	Hydroxycinnamic acids and derivatives	Coumaric acids and derivatives	0.21923912364806	-2.18942	0.000762374652131618	1	1.24227	down	5267439.104446984	1056754.8771896511	1035456.5975905744	2442997.356249984	1425629.242113578	925327.3124126229	5395170.890846868	14994361.8875499	9540807.937762184	11970007.652935486	6078138.753912459	7456894.517695812
Com_1072_neg	Artesunate	--	C19 H28 O8	384.178	5.645	383.171	--	--	HMDB0240267	--	Lipids and lipid-like molecules	Prenol lipids	Sesquiterpenoids	--	--	--	No results	No results	Full match					0.170453830109798	-2.55255	0.000774745728363299	0.972222222222222	1.21991358894453	down	11913349.20206756	2018602.1769770128	7069677.784255208	5847410.1367836045	2819439.559933253	2182552.7119838465	15642361.463107867	58979796.97017592	27339937.865788948	30205242.56073499	11883374.103695044	42809456.452951886
Com_2669_neg	Mevalonic acid	(R)-Mevalonate; Mevalonic acid; 3,5-Dihydroxy-3-methylvaleric acid	C6 H12 O4	148.072	5.173	147.065	cpd:C00418	map00900 Terpenoid backbone biosynthesis;map01060 Biosynthesis of plant secondary metabolites;map01062 Biosynthesis of terpenoids and steroids;map01070 Biosynthesis of plant hormones;map01100 Metabolic pathways;map01110 Biosynthesis of secondary metabolites;map01130 Biosynthesis of antibiotics;map04216 Ferroptosis	HMDB0000227	LMFA01050352	Lipids and lipid-like molecules	Fatty Acyls	Fatty acids and conjugates	Fatty Acyls [FA]	Fatty Acids and Conjugates [FA01]	Hydroxy fatty acids [FA0105]	Invalid mass	No results	No results	Lipids and lipid-like molecules	Fatty Acyls	Fatty acids and conjugates	Hydroxy fatty acids	2.73047174158738	1.4491502260366007	0.000776772549308197	1	1.28621980414678	up	34725136.56123881	22628849.87531513	17239717.39299373	14609469.157774234	14053008.001178326	13299422.53152715	5790002.433940098	6173040.547564914	7508722.897789243	7978335.356692485	6729664.6055590855	8507218.149091227
Com_7564_neg	N6-Succinyl Adenosine	--	C14 H17 N5 O8	383.107	5.017	382.1	--	--	HMDB0255303	--	Organic acids and derivatives	Carboxylic acids and derivatives	Dicarboxylic acids and derivatives	--	--	--	No results	No results	Full match	Nucleosides, nucleotides, and analogues	Purine nucleosides	Not available	Purine nucleosides	0.223115891534219	-2.16413	0.000778390506067318	0.944444444444444	1.21064094056666	down	237994.6418288372	215477.37647789007	237313.8045798328	1018061.5519220548	319501.60157426883	404111.3068653163	975835.3196062528	2397311.7372043594	1950444.620126417	910585.7741505587	3485828.6963467463	1182221.6881617403
Com_6067_pos	Histamine	Histamine; 1H-Imidazole-4-ethanamine; 2-(4-Imidazolyl)ethylamine	C5 H9 N3	111.08	8.331	245.149	cpd:C00388	map00340 Histidine metabolism;map01065 Biosynthesis of alkaloids derived from histidine and purine;map01100 Metabolic pathways;map01110 Biosynthesis of secondary metabolites;map04080 Neuroactive ligand-receptor interaction;map04664 Fc epsilon RI signaling pathway;map04721 Synaptic vesicle cycle;map04750 Inflammatory mediator regulation of TRP channels;map04971 Gastric acid secretion;map04974 Prot…	HMDB0000870	--	Organic nitrogen compounds	Organonitrogen compounds	Amines	--	--	--	No results	No results	Full match	Organic nitrogen compounds	Organonitrogen compounds	Amines	2-arylethylamines	6.57596937200334	2.717203579591099	0.000808600935136626	1	1.21794268545588	up	9623908.611567983	3118140.783602635	3348575.53643574	1276914.0896601137	3849137.1619654335	1629963.7688754487	285162.47136958083	280805.1612853999	964769.28412213	1064824.0666407808	358063.48166870687	520637.4512439541
Com_2134_neg	Cucurbitacin I	Cucurbitacin I	C30 H42 O7	514.292	6.333	513.285	cpd:C08800	-	HMDB0250582	LMST01010110	Lipids and lipid-like molecules	Steroids and steroid derivatives	Cucurbitacins	Sterol Lipids [ST]	Sterols [ST01]	Cholesterol and derivatives [ST0101]	No results	No results	Full match	Lipids and lipid-like molecules	Steroids and steroid derivatives	Cucurbitacins	Cucurbitacins	0.203149174765695	-2.29939	0.000811243632699848	1	1.28459592148657	down	3739843.049163472	3211591.0088268053	2292670.880668064	3955721.02544036	2852987.0554395206	2893371.7300184923	6529889.22645402	26594343.265621915	13767484.657195017	23005023.01224168	7695454.619158886	15670230.584376335
Com_974_neg	Ptaquiloside	Ptaquiloside; Braxin C	C20 H30 O8	398.193	5.847	397.186	cpd:C19515	-	HMDB0242690	--	Organic oxygen compounds	Organooxygen compounds	Carbohydrates and carbohydrate conjugates	--	--	--	No results	No results	Full match	Organic oxygen compounds	Organooxygen compounds	Carbohydrates and carbohydrate conjugates	O-glycosyl compounds	0.178143222917512	-2.48889	0.000812068909424783	1	1.26354613783589	down	7484811.993953075	3693677.7489999686	3090663.440998315	4625604.788034031	3337581.043628193	4049327.784464793	17744559.923871454	64290386.77148628	16462610.80927471	17019419.096154507	9490938.08422934	22523191.857542794
Com_3006_neg	S-Adenosylhomocysteine	S-Adenosyl-L-homocysteine; S-Adenosylhomocysteine	C14 H20 N6 O5 S	384.126	2.043	383.119	cpd:C00021	map00270 Cysteine and methionine metabolism;map01100 Metabolic pathways;map01230 Biosynthesis of amino acids	HMDB0000939	--	Organoheterocyclic compounds	Lactones	Gamma butyrolactones	--	--	--	Invalid mass	No results	No results	Nucleosides, nucleotides, and analogues	5'-deoxyribonucleosides	5'-deoxy-5'-thionucleosides	5'-deoxy-5'-thionucleosides	0.183301609119056	-2.44771	0.000816414850180549	1	1.30828483360737	down	2130488.7786152707	2016039.379996185	1504464.4531740025	2003836.424802647	1766094.576687607	1915137.590621671	9195890.549165178	16476755.46750714	10033111.438823497	16762402.970821287	4752653.366201377	4622948.836616553
Com_3665_pos	Coniferin	Coniferin	C16 H22 O8	364.114	5.17	365.121	cpd:C00761	map00940 Phenylpropanoid biosynthesis	HMDB0013682	--	Organic oxygen compounds	Organooxygen compounds	Carbohydrates and carbohydrate conjugates	--	--	--	Invalid mass	No results	No results	Organic oxygen compounds	Organooxygen compounds	Carbohydrates and carbohydrate conjugates	Phenolic glycosides	0.126952032943915	-2.97764	0.00082524392344506	1	1.29956347713727	down	2886784.355341692	545690.211499481	2522541.514240075	343747.4234288925	860804.8071738002	519859.7009042892	13238502.080724215	8197680.714956563	12678357.295061585	10016008.409137934	9628094.569908349	6.73214e+06
Com_290_neg	Efetaal	--	C12 H18 O2	194.13	5.722	239.128	--	--	--	--	--	--	--	--	--	--	No results	No results	Full match	Benzenoids	Benzene and substituted derivatives	Not available	Benzene and substituted derivatives	0.106873222576049	-3.22603	0.000827986686474846	1	1.28982475433463	down	11993203.255791444	9554244.64286439	8187327.700118555	14324662.887370842	7255203.181477675	8842684.710480025	171437675.3519106	84265480.65749021	148653550.4130303	77371359.65777494	19322991.652052283	61833871.9824402
Com_8420_neg	Nitenpyram	Nitenpyram	C11 H15 Cl N4 O2	270.089	5.56	269.081	cpd:C18511	-	HMDB0255630	--	Organoheterocyclic compounds	Pyridines and derivatives	Halopyridines	--	--	--	No results	No results	Full match	Organoheterocyclic compounds	Pyridines and derivatives	Halopyridines	2-halopyridines	0.334371051978247	-1.58048	0.000830362606558023	1	1.26213996444223	down	515591.7581302234	425499.56242982927	330768.02234315884	547908.0034565993	368479.5550171548	383182.4933009012	1538060.2006639603	1529258.068592466	1544308.1508487847	698968.1612858133	700543.1004469442	1679209.252995235
Com_768_neg	Neocryptotanshinone	--	C19 H22 O4	314.151	6.312	313.144	--	--	--	--	--	--	--	--	--	--	No results	No results	Full match	Lipids and lipid-like molecules	Prenol lipids	Diterpenoids	Tanshinones, isotanshinones, and derivatives	0.0187937871818231	-5.7336	0.000849759524306755	1	1.31871487681249	down	705765.5833528017	606076.3438567993	432662.0610168681	746505.059276574	538402.2930937303	546023.4988604058	25316330.812492013	81778439.17259152	30653070.219376016	17501801.699723713	1944016.414688271	33051916.18221949
Com_3575_pos	Isoliquiritigenin	Isoliquiritigenin	C15 H12 O4	256.074	5.589	257.081	cpd:C08650	map00941 Flavonoid biosynthesis;map01061 Biosynthesis of phenylpropanoids;map01110 Biosynthesis of secondary metabolites	HMDB0037316	LMPK12120096	Phenylpropanoids and polyketides	Linear 1,3-diarylpropanoids	Chalcones and dihydrochalcones	Polyketides [PK]	Flavonoids [PK12]	Chalcones and dihydrochalcones [PK1212]	No results	No results	Full match	Phenylpropanoids and polyketides	Linear 1,3-diarylpropanoids	Chalcones and dihydrochalcones	2'-Hydroxychalcones	0.385996703915031	-1.37334	0.000882873280693141	1	1.20244432300559	down	5712754.5523629645	2475101.7593971714	5422179.932589921	2588109.558707711	4781428.201074752	3345392.185427509	8490463.454301847	9421091.569662448	10655341.50098177	10127282.792097652	6465500.606969759	17858905.319954477
Com_2867_neg	Ginkgolide C	Ginkgolide C; BN 52022	C20 H24 O11	440.133	7.634	439.126	cpd:C07603	-	HMDB0036860	LMPR0104540003	Lipids and lipid-like molecules	Prenol lipids	Terpene lactones	Prenol Lipids [PR]	Isoprenoids [PR01]	C20 isoprenoids (diterpenes) [PR0104]	No results	No results	Full match	Lipids and lipid-like molecules	Prenol lipids	Terpene lactones	Ginkgolides and bilobalides	0.0653358108322738	-3.93598	0.000892469816667091	1	1.30408252877729	down	468083.8382427993	442935.5964044592	282157.32218704687	456566.6043838268	349773.390535894	409503.2008764226	2694832.151857009	17747682.993734337	2533336.710391572	2410045.1227495903	2268646.0256419405	9216813.177532297
Com_299_pos	(2R)-2-[(2R,5S)-5-[(2S)-2-hydroxybutyl]oxolan-2-yl]propanoic acid	--	C11 H20 O4	198.126	6.016	221.115	--	--	--	--	--	--	--	--	--	--	Invalid mass	No results	No results					0.0801210184101314	-3.64168	0.000924472798749612	1	1.26937394848344	down	16462660.909717778	8079209.856743254	6899616.577035246	6334645.040188283	7929945.304490773	4868719.847975668	127980305.54416962	254306030.8708945	88395995.68501931	35182133.79103296	19553204.1250096	105812418.41414946
Com_1835_pos	Poricoic acid B	--	C30 H44 O5	484.319	6.899	485.326	--	--	--	--	--	--	--	--	--	--	No results	No results	Full match	Lipids and lipid-like molecules	Prenol lipids	Triterpenoids	Triterpenoids	0.251262564073368	-1.99273	0.000949479501664439	1	1.25543148057908	down	9187117.203430356	6952976.658704808	7176556.849048003	4708408.647979909	8897061.234581603	7304738.492654844	10350171.751391636	35571929.133049615	50495433.84694478	26743316.59847332	23833527.81215247	29024118.6772071
Com_3445_neg	Limocitrin O-hexoside	--	C23 H24 O13	508.121	7.646	507.113	--	--	--	--	--	--	--	--	--	--	No results	No results	Full match					0.0788633231678158	-3.6645	0.000958620237056842	1	1.2989579805822	down	443484.1497058202	419657.54913327977	267328.81994632515	425987.7636913065	331391.39192212693	387508.0863597987	1993992.8405932828	13155936.8053633	2147615.8364824783	2140409.10782685	1930248.815945836	7483709.8705956545
Com_321_pos	N-(9H-Purin-6-ylcarbamoyl)threonine	--	C10 H12 N6 O4	280.093	5.471	281.1	--	--	--	--	--	--	--	--	--	--	No results	No results	Full match	Nucleosides, nucleotides, and analogues	Purine nucleosides	Not available	Purine nucleosides	0.0473173021270927	-4.40149	0.000958830171379298	1	1.23117830715745	down	5671998.730317179	2404123.140744471	775947.9581125331	2387567.469365353	3698403.922005903	3993661.619478791	255524847.9607244	15521077.1883997	60919307.955431655	34197648.22005928	15992659.42419761	17945521.420249477
Com_2395_pos	(R)-3-Hydroxy myristic acid	--	C14 H28 O3	261.231	5.765	262.238	--	--	--	--	--	--	--	--	--	--	Invalid mass	No results	No match	Lipids and lipid-like molecules	Fatty Acyls	Fatty acids and conjugates	Long-chain fatty acids	13.150498891709	3.717045627100131	0.000974737302583295	0.972222222222222	1.25237275099902	up	21882408.31131399	43803599.4086618	28739136.588259462	3390606.395500937	49110102.60902058	36152898.40258464	4538600.3498589145	1766948.0272867756	2426359.984984349	1079936.4189087923	2104903.9821380503	2005061.597247308
Com_5828_pos	Heteroclitin D	--	C27 H30 O8	482.192	6.179	465.189	--	--	--	--	--	--	--	--	--	--	No results	No results	Full match	Phenylpropanoids and polyketides	Tannins	Hydrolyzable tannins	Hydrolyzable tannins	0.299963330054101	-1.73714	0.000988178260376002	1	1.28165515396338	down	896766.7630635992	748908.9189560183	1105754.7460408914	932435.9530136916	1029728.5553043002	818761.3455304011	5187796.547892073	2252430.7432921026	3715277.225730639	3515369.129772912	1511059.1189931496	2261509.240750706
Com_1733_neg	4-((5-(4-Nitrophenyl)oxazol-2-yl)amino)benzonitrile	--	C16 H10 N4 O3	306.077	5.158	305.069	--	--	--	--	--	--	--	--	--	--	Full match	No results	No results	Organoheterocyclic compounds	Azoles	Oxazoles	Phenyl-1,3-oxazoles	0.0294526376989824	-5.08546	0.000995767017161215	1	1.30700264577863	down	294713.25324683153	264423.5600791761	182495.496575271	294933.1961429896	255130.01006534035	246919.90801421355	27370596.324849445	7547164.611484524	9585837.229443338	1616108.4974784655	1486217.377320298	4634402.949796809
Com_3956_neg	Calceolarioside B	--	C23 H26 O11	478.147	5.384	477.139	--	--	--	--	--	--	--	--	--	--	No results	No results	Full match	Phenylpropanoids and polyketides	Cinnamic acids and derivatives	Hydroxycinnamic acids and derivatives	Coumaric acids and derivatives	0.140272029319863	-2.8337	0.00100318823951318	1	1.27215045242847	down	3282946.155872805	585828.0869201837	251251.0882312591	1202045.8886438175	662677.9008072502	354613.044280511	5579571.038304038	10358647.049959594	7863907.342044293	6839033.420960465	4511831.2242678	10040354.566966534
Com_4698_pos	(-)-Syringaresnol-4-O-β-D-apiofuranosyl-(1→2)-β-D-glucopyranoside	--	C33 H44 O17	729.285	5.27	730.292	--	--	--	--	--	--	--	--	--	--	No results	Invalid mass	No results					0.170931365977453	-2.54851	0.00100730676801705	1	1.26402759424243	down	677307.1168472802	543682.2000326178	518555.0642388404	412505.8152282215	873748.2094063897	629469.270308901	8312926.398172769	4092451.410327415	2951432.4231725982	1374847.153386802	1626179.782503327	3026580.228039093
Com_2647_neg	Combretastatin A4	Combretastatin A-4; Combretastatin A4	C18 H20 O5	316.131	5.588	315.124	cpd:C20268	-	HMDB0250413	--	Phenylpropanoids and polyketides	Stilbenes	-	--	--	--	No results	No results	Full match	Phenylpropanoids and polyketides	Stilbenes	Not available	Stilbenes	0.143022689145665	-2.80568	0.00101268524872163	0.972222222222222	1.20754633092699	down	5137906.631011213	820176.003088287	3270662.965745341	1660876.2648923062	748614.5301845152	698233.819766325	9626257.195803102	4411010.405074596	18756058.082920223	30156443.262222484	7744859.405632321	15560708.3951177
Com_1690_neg	7-Ethylcamptothecin	--	C22 H20 N2 O4	376.141	7.136	375.134	--	--	--	--	--	--	--	--	--	--	No results	No results	Full match	Alkaloids and derivatives	Camptothecins	Not available	Camptothecins	0.0278873030823113	-5.16425	0.00105265164567582	1	1.30545612809338	down	321667.53766526	295218.7662956332	194227.9681245167	353292.4099381977	257833.084490822	283282.0439311984	6178928.237523424	35007230.53699376	4407320.307163732	3273837.678482145	1210782.7629436771	11079546.499947736
Com_1559_pos	4-methoxy-6-(prop-2-en-1-yl)-2H-1,3-benzodioxole	--	C11 H12 O3	192.079	5.84	193.086	--	--	--	--	--	--	--	--	--	--	Full match	No results	Full match					0.253624686069594	-1.97923	0.00106909091203554	1	1.26016811496524	down	7338841.996064107	5197370.800678386	5760392.279949233	3730745.1033618296	6252681.38655565	5833111.699445608	18012557.870249834	44194436.565790296	29706958.901447453	19025443.984727744	12898224.528855342	10664834.493791258
Com_6549_pos	Xanthotoxol	Xanthotoxol; 8-Hydroxypsoralen; 8-Hydroxyfuranocoumarin	C11 H6 O4	202.027	1.96	203.034	cpd:C00841	map01061 Biosynthesis of phenylpropanoids	HMDB0029457	--	Phenylpropanoids and polyketides	Coumarins and derivatives	Furanocoumarins	--	--	--	No results	No results	Full match	Phenylpropanoids and polyketides	Coumarins and derivatives	Furanocoumarins	8-hydroxypsoralens	6.42429555811779	2.6835382674539403	0.00108088735652398	0.944444444444444	1.18904380850785	up	2243542.859862608	6196966.165579186	5516484.298613843	1192772.185912398	7985283.519393631	4201116.6298860265	1225738.065145498	226128.0893683532	570288.4998227909	538045.4865590209	296396.2203566108	1398526.3073655325
Com_3270_neg	(+/-)-Cannabichromeorcin	--	C17 H22 O2	258.161	7.678	257.154	--	--	--	--	--	--	--	--	--	--	Full match	No results	No results	Organoheterocyclic compounds	Benzopyrans	1-benzopyrans	1-benzopyrans	2.68402050104052	1.424395691149324	0.00113884615568577	1	1.20183267702877	up	19358279.21138226	19060194.61155776	15013608.235503431	10664501.740718815	12320124.072611116	8751635.527087906	2316837.409978553	3997871.770270775	6507770.781849417	7425654.514016113	5228344.191398243	6255150.567749438
Com_94_pos	Acetophenone	Acetophenone; 1-Phenylethanone; Phenyl methyl ketone; Acetylbenzene; Methyl phenyl ketone	C8 H8 O	120.058	5.523	121.065	cpd:C07113	map00642 Ethylbenzene degradation;map01120 Microbial metabolism in diverse environments;map01220 Degradation of aromatic compounds	HMDB0033910	--	Organic oxygen compounds	Organooxygen compounds	Carbonyl compounds	--	--	--	Full match	Full match	No results	Organic oxygen compounds	Organooxygen compounds	Carbonyl compounds	Alkyl-phenylketones	0.171435624655833	-2.54426	0.00115361010912483	1	1.27540081332036	down	76989867.67359838	54963362.94213194	53271817.0522996	43622360.17221975	74053442.51507126	64675322.90193163	522971663.9873609	667419944.2476143	444158741.067295	149468625.4911902	164951722.45000395	195135430.0284048
Com_2645_pos	N1-(1,3-thiazol-2-yl)-2-chlorobenzamide	--	C10 H7 Cl N2 O S	275.947	1.163	276.955	--	--	--	--	--	--	--	--	--	--	Invalid mass	No results	No results					2.59386747652338	1.375104772632591	0.00116095585264958	0.972222222222222	1.19984196911393	up	46113872.88370201	27897267.309652183	23598396.83212797	15260118.048142787	39476405.14596106	32556393.02357545	11035983.461170005	7165003.673352037	17068597.39335286	11858640.128601808	11003281.154025128	13152958.379237885
Com_1042_pos	Sweroside	Sweroside	C16 H22 O9	358.127	5.403	381.116	cpd:C17071	-	HMDB0258643	--	Organic oxygen compounds	Organooxygen compounds	Carbohydrates and carbohydrate conjugates	--	--	--	No results	Full match	Full match	Organic oxygen compounds	Organooxygen compounds	Carbohydrates and carbohydrate conjugates	O-glycosyl compounds	0.0173664367694765	-5.84755	0.00118135700485386	1	1.28840224095844	down	1917987.046504036	552768.2537612586	920319.3648193636	440301.8671354663	779114.6745732795	595474.1190001008	6523900.704315947	4166457.327100101	131596422.17625272	109252005.04316582	31431838.50983826	16801021.678049084
Com_11224_neg	IAA-Glu	--	C15 H16 N2 O5	304.106	5.228	303.098	--	--	HMDB0304379	--	Organic acids and derivatives	Carboxylic acids and derivatives	Amino acids, peptides, and analogues	--	--	--	No results	No results	Full match					0.350586003979025	-1.51216	0.00118518640293941	1	1.21903026422309	down	162489.78723440145	108215.03243405896	77329.33976054285	116914.4073184574	96983.77639241556	98105.94476607635	219625.2674914553	323912.6086525414	243219.05562199675	247757.1255934965	203280.4605122481	644877.0104116393
Com_97_pos	Phenylglyoxylic acid	alpha-Oxo-benzeneacetic acid; Benzoylformate; Benzoylformic acid; Phenylglyoxylic acid; Phenylglyoxylate; 2-Oxo-2-phenylacetate	C8 H6 O3	150.032	5.233	151.039	cpd:C02137	map00360 Phenylalanine metabolism;map00627 Aminobenzoate degradation;map01120 Microbial metabolism in diverse environments	HMDB0001587	--	Benzenoids	Benzene and substituted derivatives	Benzoyl derivatives	--	--	--	No results	No results	Full match	Benzenoids	Benzene and substituted derivatives	Benzoyl derivatives	Benzoyl derivatives	0.0740784790552188	-3.7548	0.00119952075892404	1	1.29323441308702	down	28116689.386314057	20409417.5056951	19703800.64435581	16525834.271548929	22478718.563637447	24144271.9470576	221260372.53441915	627981885.567359	495311518.6089992	257338966.191866	115183376.55010708	56431301.24736952
Com_2664_neg	Robinin	Robinin	C33 H40 O19	740.216	5.506	739.208	cpd:C10178	-	--	LMPK12111685	--	--	--	Polyketides [PK]	Flavonoids [PK12]	Flavones and Flavonols [PK1211]	No results	No results	Full match	Phenylpropanoids and polyketides	Flavonoids	Flavonoid glycosides	Flavonoid-7-O-glycosides	0.0474538017597215	-4.39733	0.00123688048731933	1	1.29263248570036	down	374464.8305485896	322734.8181551887	251886.50305145496	396197.06872732367	280604.59382296394	272759.6983457793	8952715.701067911	19549190.079522587	1136660.0419383475	2342709.983585417	2796134.5477937064	5233030.163902324
Com_1349_pos	Ophiopogonanone E	--	C19 H20 O7	360.121	5.54	361.128	--	--	--	--	--	--	--	--	--	--	No results	No results	Full match	Phenylpropanoids and polyketides	Homoisoflavonoids	Homoisoflavans	Homoisoflavanones	0.0956371336010908	-3.38629	0.00124495445789622	0.972222222222222	1.19594850303597	down	9734480.254806396	986000.797192434	1119765.3389997054	1953159.393853861	2082235.7728684773	964512.9530365434	26557348.96521232	54018888.25116141	49196899.3845695	3972319.4903552905	10729228.89114483	31609163.17008372
Com_9899_neg	Nicotinate ribonucleoside	--	C11 H13 N O6	255.073	4.96	254.066	--	--	HMDB0006809	--	Organic oxygen compounds	Organooxygen compounds	Carbohydrates and carbohydrate conjugates	--	--	--	No results	No results	Full match	Organic oxygen compounds	Organooxygen compounds	Carbohydrates and carbohydrate conjugates	Glycosylamines	0.292729180722466	-1.77236	0.00126445315105637	0.972222222222222	1.19886142110136	down	774691.8839794934	226110.21234954643	162359.69599692375	274158.2061355306	192302.893407386	215675.61528301297	446943.1768635529	808025.3344407053	1090629.4858480652	1633724.079844207	1194717.2279732537	1129734.3830432403
Com_4011_pos	4-(1H-pyrazol-1-yl)-N,N-bis(2-pyridinylmethyl)benzenesulfonamide	--	C21 H19 N5 O2 S	405.125	1.319	406.132	--	--	--	--	--	--	--	--	--	--	Full match	No results	No results					0.0977385485478565	-3.35493	0.00126824140140421	1	1.31640280571321	down	567913.5872557997	524204.7873587396	1221963.712120467	565411.5926696825	936580.5678812332	676426.9880138567	6584356.3837345	1317342.6303317763	7959040.729910486	18206160.265868	8034822.561914094	3862754.106550741
Com_6609_neg	Ribulose-5-phosphate	--	C5 H11 O8 P	230.019	1.313	211.001	--	--	--	--	--	--	--	--	--	--	No results	No results	Full match	Organic oxygen compounds	Organooxygen compounds	Carbohydrates and carbohydrate conjugates	Pentose phosphates	0.136075672125428	-2.87752	0.00128267626834695	0.972222222222222	1.24229143759883	down	179335.04938008185	182933.3487390604	223125.11663977423	416305.2361756433	331860.28991175257	298056.0453175315	369482.2879058869	3635320.882141007	2402161.833549821	2332856.254535338	1600405.3218177375	1650271.5059968578
Com_3541_pos	N-α-L-Acetyl-arginine	--	C8 H16 N4 O3	216.123	1.678	217.13	--	--	HMDB0004620	--	Organic acids and derivatives	Carboxylic acids and derivatives	Amino acids, peptides, and analogues	--	--	--	Full match	No results	Full match	Organic acids and derivatives	Carboxylic acids and derivatives	Amino acids, peptides, and analogues	N-acyl-L-alpha-amino acids	0.0666093057651404	-3.90813	0.00138214583964427	1	1.26577124247763	down	608683.1366490743	496988.38599334506	1578096.9324932292	490421.78346926026	629416.1647557537	537198.026821726	12112265.07996636	1602039.481554941	24194163.064475816	18122897.27934247	5805180.288810053	3331592.80578314
Com_2838_neg	Lobetyolin	--	C20 H28 O8	396.177	5.375	395.17	--	--	HMDB0254141	--	Lipids and lipid-like molecules	Fatty Acyls	Fatty acyl glycosides	--	--	--	No results	No results	Full match	Lipids and lipid-like molecules	Fatty Acyls	Fatty acyl glycosides	Fatty acyl glycosides of mono- and disaccharides	0.250904271188435	-1.99479	0.00141730541476115	0.972222222222222	1.19790888943275	down	6232490.882666838	1505270.0673120324	3491428.400920252	2920363.757390638	1784416.6500696542	1048131.8969289786	8253938.763627843	17951176.372218072	12529241.090238864	12044001.828532526	4459971.454525817	12445259.832922844
Com_793_neg	Vanillyl alcohol	Vanillyl alcohol; 4-Hydroxy-3-methoxy-benzenemethanol; 4-Hydroxy-3-methoxybenzyl alcohol; 4-Hydroxy-3-methoxybenzenemethanol	C8 H10 O3	154.062	5.061	153.055	cpd:C06317	map00627 Aminobenzoate degradation;map01120 Microbial metabolism in diverse environments	HMDB0032012	--	Benzenoids	Phenols	Methoxyphenols	--	--	--	Invalid mass	Invalid mass	No results	Benzenoids	Phenols	Methoxyphenols	Methoxyphenols	0.271824462421958	-1.87925	0.00143313407192959	1	1.25169675581077	down	15210209.137245929	13228543.00975599	8725799.380589075	15219978.728242802	11377922.633484324	11831140.32855585	53913168.68645023	79314615.3300283	43508345.37448708	26245516.24400661	19270463.455881536	55844985.424976274
Com_4638_pos	N-(3,5-dimethyl-4-isoxazolyl)-N'-(2-phenoxyethyl)urea	--	C14 H17 N3 O3	313.084	2.66	314.092	--	--	--	--	--	--	--	--	--	--	Invalid mass	No results	No results					0.257258712433704	-1.95871	0.00144705891495753	0.944444444444444	1.18789352307918	down	1430219.6153253985	1191930.105854979	5800710.950670327	869035.8143515515	1583155.2786377862	1301545.5764352093	6702467.433955391	7836187.596930595	13538517.050945928	3983064.18491876	10719506.3471502	4552366.087425109
Com_5455_neg	Resveratrol	Resveratrol; 3,4',5-Trihydroxystilbene; trans-Resveratrol	C14 H12 O3	228.078	5.841	227.071	cpd:C03582	map00945 Stilbenoid, diarylheptanoid and gingerol biosynthesis;map01061 Biosynthesis of phenylpropanoids;map01110 Biosynthesis of secondary metabolites;map04211 Longevity regulating pathway;map04212 Longevity regulating pathway - worm	HMDB0003747	LMPK13090005	Phenylpropanoids and polyketides	Stilbenes	-	Polyketides [PK]	Aromatic polyketides [PK13]	Diphenyl ethers, biphenyls, dibenzyls and stilbenes [PK1309]	No results	No results	Full match	Phenylpropanoids and polyketides	Stilbenes	Not available	Stilbenes	0.190928440236853	-2.3889	0.00146251438596223	0.944444444444444	1.20815566808944	down	752068.2955151938	624873.3872204457	1399632.1640850136	1532832.2901525225	884650.6024037789	561793.6860068457	1050301.3520135956	4593897.015011168	6761865.694885192	5599989.229567364	5603259.48212425	6537324.459926752
Com_5294_pos	Schisandrin A	--	C24 H32 O6	416.218	7.4	417.225	--	--	HMDB0251013	--	Phenylpropanoids and polyketides	Tannins	Hydrolyzable tannins	--	--	--	No results	No results	Full match	Phenylpropanoids and polyketides	Tannins	Hydrolyzable tannins	Hydrolyzable tannins	0.118333016191578	-3.07908	0.00146421045103121	1	1.27008314650763	down	484383.3525133896	392661.3372580597	362800.80492472526	291492.4808618754	548503.9912923656	443018.7390453449	6411143.436207237	6263304.619198822	3314124.99317214	1375091.1557079728	888795.043209423	3067547.518928081
Com_10134_neg	Sibirioside A	--	C21 H28 O12	472.157	5.507	471.149	--	--	--	--	--	--	--	--	--	--	No results	No results	Full match	Phenylpropanoids and polyketides	Cinnamic acids and derivatives	Cinnamic acid esters	Cinnamic acid esters	0.377391842187851	-1.40586	0.0014651510975203	0.972222222222222	1.22419975624426	down	565601.6526606434	206201.94690430848	346188.4818637525	224677.34927178497	179284.0756610427	167447.654311918	773668.1478093467	838644.7545126155	619828.8502627495	771039.4446163754	513178.8658222573	960157.3701026512
Com_213_neg	Prostaglandin K2	--	C20 H30 O5	332.198	6.469	331.191	--	--	--	LMFA03010023	--	--	--	Fatty Acyls [FA]	Eicosanoids [FA03]	Prostaglandins [FA0301]	Invalid mass	No results	No match	Lipids and lipid-like molecules	Fatty Acyls	Eicosanoids	Prostaglandins and related compounds	0.151382327971871	-2.72373	0.0014778107357295	1	1.19203112149183	down	38146394.447891615	22962807.518189102	19305868.480078373	16926044.6462838	10959593.685190002	3322304.124271473	53471586.24425412	323885023.8482596	125192812.8479872	80480486.46211492	63243254.74673174	91085115.36294296
Com_5806_neg	Typhaneoside	--	C34 H42 O20	770.226	5.488	769.218	--	--	HMDB0039541	LMPK12112350	Phenylpropanoids and polyketides	Flavonoids	Flavonoid glycosides	Polyketides [PK]	Flavonoids [PK12]	Flavones and Flavonols [PK1211]	No results	No results	Full match	Phenylpropanoids and polyketides	Flavonoids	Flavonoid glycosides	Flavonoid-3-O-glycosides	0.0885213929156985	-3.49783	0.00148671020608567	1	1.28210136096836	down	230794.43305395253	211111.79940721416	148535.96933250147	220027.42767988777	179113.28082557517	166520.36040300003	4026684.010832396	3802003.262731355	486649.8312788185	696632.5430409015	1755074.1393851205	2293113.0022107884
Com_6955_pos	1-adamantyl(piperidino)methanone	--	C16 H25 N O	247.194	7.335	270.183	--	--	--	--	--	--	--	--	--	--	Full match	No results	No results					3.17439330230456	1.6664808868788226	0.00149529535614401	0.972222222222222	1.19020920688084	up	2055144.2234789792	2626129.996926038	4731901.631974013	1384070.3884637211	3449655.9624407045	4790259.301912498	1031299.9700347276	634417.1995896691	554047.2264232297	1116110.4230563624	1488972.7949192391	1172254.727194304
Com_300_pos	1-(3-ethyl-2,4-dihydroxy-6-methoxyphenyl)butan-1-one	--	C13 H18 O4	220.108	6.022	221.115	--	--	--	--	--	--	--	--	--	--	Invalid mass	No results	No results					0.0930084122102307	-3.42649	0.00155235726670747	1	1.25253039165116	down	17121078.042648394	8927355.972701605	9448283.360295467	6334645.040188283	10297967.183371058	6580378.66501865	127980305.54416962	254306030.8708945	88395995.68501931	35182133.79103296	19553204.1250096	105812418.41414946
Com_1518_neg	Estra-1(10),2,4,16-tetraen-3-ol	--	C18 H22 O	254.166	7.648	253.159	--	--	--	--	--	--	--	--	--	--	Full match	No results	No results	Lipids and lipid-like molecules	Steroids and steroid derivatives	Estrane steroids	Estrogens and derivatives	0.0379982231357876	-4.71792	0.00156599575683778	1	1.28372303108087	down	464536.1037109181	439578.4672272101	281907.7504538289	459029.8179183098	356748.7484332295	405902.8867513387	3897147.335703419	39554008.32371486	3796524.452798716	2295129.3115754626	2597279.890820236	11223499.185061306
Com_4020_neg	2-Hydroxy-2-methyl-3-buten-1-yl beta-D-glucopyranoside	--	C11 H20 O7	310.126	4.814	309.119	--	--	--	--	--	--	--	--	--	--	Invalid mass	No results	No results					0.0372136292198042	-4.74803	0.00159059166394	1	1.28132040384489	down	193547.8367282941	186706.787759223	124909.87109384144	215079.8598255443	163447.65720806058	172979.83642280597	1466895.7087961494	6974336.924828341	2260387.9990091566	15474236.378110075	1419194.9250022632	799702.1151552192
Com_4132_pos	4-(2,3-dihydro-1,4-benzodioxin-6-yl)-1,2-diphenylbut-2-ene-1,4-dione	--	C24 H18 O4	370.124	5.113	371.132	--	--	--	--	--	--	--	--	--	--	Invalid mass	No results	No results					0.0812984600912562	-3.62063	0.0016268429035461	1	1.26473924224646	down	408925.7564603468	422458.5267072539	287306.6503914781	255476.60075974508	556214.9577855496	385235.8678870566	5300715.942086811	10315434.003474267	7359255.912255113	1134131.6694984646	1105731.6037117476	3267661.0178618706
Com_1780_neg	Thromboxane B3	--	C20 H32 O6	368.222	9.055	367.215	--	--	HMDB0005099	LMFA03030016	Lipids and lipid-like molecules	Fatty Acyls	Eicosanoids	Fatty Acyls [FA]	Eicosanoids [FA03]	Thromboxanes [FA0303]	Invalid mass	No results	No results	Lipids and lipid-like molecules	Fatty Acyls	Eicosanoids	Thromboxanes	0.258341116245138	-1.95265	0.0017208148139528	0.944444444444444	1.18666646369523	down	2809296.7087281104	4742609.346926198	13438453.407166297	3704779.909714317	2696880.3621497946	10192061.267848443	9115156.702579493	32891853.5941882	25917416.98065654	24817836.560218204	23280498.786481485	29459619.540974297
Com_4052_pos	Hesperetin	Hesperetin; 3',5,7-Trihydroxy-4'-methoxyflavanone	C16 H14 O6	302.079	5.401	303.086	cpd:C01709	map00941 Flavonoid biosynthesis	HMDB0005782	LMPK12140003	Phenylpropanoids and polyketides	Flavonoids	O-methylated flavonoids	Polyketides [PK]	Flavonoids [PK12]	Flavanones [PK1214]	Full match	No results	Full match	Phenylpropanoids and polyketides	Flavonoids	O-methylated flavonoids	4'-O-methylated flavonoids	0.274464937609046	-1.86531	0.00174613724435595	1	1.20797969912525	down	3759004.572144801	901683.9574299993	3206204.5940908943	1155155.0988617393	4108753.856397502	1684043.3031076083	6864898.056451226	10631921.007432342	11422619.052476572	11845124.524822028	5209717.952901048	8002906.842277552
Com_2235_pos	INH	--	C16 H26 N6 O5	382.197	5.787	383.204	--	--	HMDB0015086	--	Organoheterocyclic compounds	Pyridines and derivatives	Pyridinecarboxylic acids and derivatives	--	--	--	Full match	No results	No results					0.486286442887257	-1.04012	0.00178430156130943	0.972222222222222	1.16426712908953	down	11185019.08823767	10005108.441181416	12544067.220282504	8404779.364707619	17438983.02980741	8909082.257360158	22104858.716205783	27437102.63590864	35138084.81478459	23083794.04935276	18987183.285776623	14085803.029562028
Com_5762_neg	Madecassoside	--	C48 H78 O20	974.507	5.79	973.499	--	--	HMDB0040122	--	Lipids and lipid-like molecules	Prenol lipids	Terpene glycosides	--	--	--	No results	No results	Full match	Lipids and lipid-like molecules	Prenol lipids	Terpene glycosides	Triterpene saponins	0.171005377448345	-2.54789	0.00182974097724506	1	1.25233136585742	down	534232.6347693703	458333.9906680264	334904.92726047337	535645.3786032638	388216.0594997684	370917.9347953498	4080167.750946288	2079338.131281514	1845078.9542155203	2265151.850099324	633676.5560464874	4430905.27256016
Com_2546_pos	Sarracenin	--	C11 H14 O5	226.084	5.114	227.092	--	--	--	--	--	--	--	--	--	--	No results	Full match	Full match					0.222002454526076	-2.17135	0.00183433730038243	1	1.22084760931286	down	6813715.1358665945	1612800.3514902324	4833278.504819915	3582349.7265591645	914723.8067781554	4340880.106535596	23707234.81827806	21106706.57935085	18432947.34126131	13361238.64518465	10335452.60594079	12594723.220294433
Com_450_pos	Hypoxanthine	Hypoxanthine; Purine-6-ol	C5 H4 N4 O	136.039	1.926	137.046	cpd:C00262	map00230 Purine metabolism;map01100 Metabolic pathways	HMDB0000157	--	Organoheterocyclic compounds	Imidazopyrimidines	Purines and purine derivatives	--	--	--	Full match	Full match	Full match	Organoheterocyclic compounds	Imidazopyrimidines	Purines and purine derivatives	Hypoxanthines	0.410804107665239	-1.28348	0.00183475503453243	1	1.25695436027304	down	42849734.16778681	42830440.15628246	54504320.12092511	37004097.551271	42980530.69453437	36260564.357591376	172815967.14078563	55538528.001429096	116999266.31149168	87254636.07043536	85343880.6332422	106261750.53327744
Com_5519_neg	Protoporphyrin IX	Protoporphyrin; Protoporphyrin IX; Porphyrinogen IX	C34 H34 N4 O4	562.261	5.862	561.254	cpd:C02191	map00860 Porphyrin and chlorophyll metabolism;map01100 Metabolic pathways;map01110 Biosynthesis of secondary metabolites	HMDB0000241	--	Organoheterocyclic compounds	Tetrapyrroles and derivatives	Porphyrins	--	--	--	Invalid mass	No results	No results					0.106895168566273	-3.22573	0.00184335625109547	1	1.27235027748913	down	410778.3401523604	336084.2803653971	268466.7147436854	434301.7842102613	320909.02844237804	306850.69324439584	1860988.492462745	4071268.7264106898	762759.0965456687	8463954.53955312	1500166.0049449622	2774770.855664307
Com_4735_neg	Kaji-ichigoside F1	--	C36 H58 O10	650.402	6.008	649.395	--	--	--	--	--	--	--	--	--	--	No results	No results	Full match	Lipids and lipid-like molecules	Prenol lipids	Terpene glycosides	Triterpene saponins	0.173122147285529	-2.53014	0.00186941340175134	1	1.26014223541321	down	784727.4469981986	711524.6093606347	529649.0385051703	891792.4095447293	580473.3339238366	726568.1153010827	6048436.063924608	6529323.151062286	4629515.44128189	2186975.073279443	1054485.1264349795	3954468.43068714
Com_1359_pos	Miltirone	Miltirone	C19 H22 O2	282.162	6.871	283.169	cpd:C13715	-	HMDB0035080	--	Lipids and lipid-like molecules	Prenol lipids	Diterpenoids	--	--	--	No results	No results	Full match	Lipids and lipid-like molecules	Prenol lipids	Diterpenoids	Tanshinones, isotanshinones, and derivatives	0.0284891047942132	-5.13345	0.00188173087115219	1	1.26534042349214	down	840766.743416917	577960.3341624504	527444.8433021061	410786.9287250597	822170.1252494475	654230.3216144625	56201277.71613357	51930576.10457335	8591418.512380598	4900425.786228374	2392506.3684673766	10539069.332161091
Com_1887_neg	15(S)-HpETE	15(S)-HPETE; (5Z,8Z,11Z,13E)-(15S)-15-Hydroperoxyicosa-5,8,11,13-tetraenoic acid; 15-Hydroperoxyeicosatetraenoate; 15-Hydroperoxyicosatetraenoate; 15-Hydroperoxyeicosatetraenoic acid; 15-Hydroperoxyicosatetraenoic acid; (5Z,8Z,11Z,13E)-(15S)-15-Hydroperoxyicosa-5,8,11,13-tetraenoate	C20 H32 O4	336.23	6.374	381.228	cpd:C05966	map00590 Arachidonic acid metabolism;map01100 Metabolic pathways;map04726 Serotonergic synapse;map04750 Inflammatory mediator regulation of TRP channels;map04913 Ovarian steroidogenesis	HMDB0004244	--	Lipids and lipid-like molecules	Fatty Acyls	Eicosanoids	--	--	--	Full match	No results	No results	Lipids and lipid-like molecules	Fatty Acyls	Eicosanoids	Hydroperoxyeicosatetraenoic acids	0.234578243256093	-2.09186	0.00189749531705905	1	1.2503783457275	down	3368389.883290725	2892605.52413272	2091789.8907375303	3562826.1689201407	2569619.2616562927	2605992.801268401	6951835.827809017	30910619.03547684	10959052.589133795	10085711.082548227	6739173.974194294	7212979.66776647
Com_402_pos	3-(propan-2-yl)-octahydropyrrolo[1,2-a]pyrazine-1,4-dione	--	C10 H16 N2 O2	196.122	5.082	197.129	--	--	--	--	--	--	--	--	--	--	Full match	No results	No results					3.51581153376633	1.8138577364118669	0.00191687681110631	0.944444444444444	1.2001484081344	up	251215929.66499647	331510915.3913435	251822007.6283041	74955238.03996135	253363310.44544712	135040351.68247268	61186976.91941789	39131318.161193065	86620659.1577074	76624440.55133511	48639922.02003215	56959745.654625766
Com_1818_pos	(2S)-2-(2-hydroxypropan-2-yl)-2H,3H,7H-furo[3,2-g]chromen-7-one	--	C14 H14 O4	246.087	6.1	247.094	--	--	--	--	--	--	--	--	--	--	Invalid mass	No results	No results					0.132841056032262	-2.91223	0.00194549690337544	1	1.22610618716758	down	4431348.601236427	2760187.628839076	2149740.78427513	2677548.3288075635	5156992.606032343	3075577.1015502363	13113547.127633125	33970638.57533208	40342079.1861535	6716325.792557387	9880062.762044989	48425660.77189703
Com_1487_neg	Perfluorooctanoic acid (PFOA)	--	C8 H F15 O2	413.973	6.766	412.966	--	--	--	--	--	--	--	--	--	--	Full match	No results	No results	Organohalogen compounds	Alkyl halides	Alkyl fluorides	Perfluoroalkyl carboxylic acid and derivatives	6.37342416757481	2.672068678966439	0.00195399254754995	1	1.20986189092783	up	7356372.983869716	33142607.13467868	42540844.46774356	12414594.447632356	9099305.395540703	7944427.312706565	3079126.0578571563	1515625.9052807975	2358416.5230645207	3493366.2582467576	4112690.0609761295	3091907.268054523
Com_1200_pos	Schisandrin C	--	C22 H24 O6	384.156	5.975	385.163	--	--	HMDB0258167	--	Phenylpropanoids and polyketides	Tannins	Hydrolyzable tannins	--	--	--	No results	No results	Full match	Phenylpropanoids and polyketides	Tannins	Hydrolyzable tannins	Hydrolyzable tannins	0.202441429182961	-2.30442	0.00202774477758364	1	1.18983871117342	down	13212192.3047688	2221339.0198088647	9174159.203458196	2789704.822852211	10504804.11122787	2317371.324986116	32566301.82016038	63044603.87401981	40166796.6720897	24316606.458608635	14552448.80053474	24025870.54869768
Com_2827_pos	2,7,7-trimethyl-5,6,7,8-tetrahydroquinolin-5-one oxime	--	C12 H16 N2 O	204.124	5.651	205.131	--	--	--	--	--	--	--	--	--	--	Invalid mass	No results	No results					2.14220084224663	1.0990937464419632	0.00203787989867715	0.972222222222222	1.15141917438526	up	28009136.50497752	22332134.94958455	28387258.49959992	11811939.904245192	19419098.834837105	19243916.438055247	9383083.222169852	5705762.238310504	14460479.096913245	11603739.224175569	8605124.418784298	10555243.94067653
Com_3720_pos	8-{[(3S)-3-(1H-Benzimidazol-2-yl)-1-pyrrolidinyl]sulfonyl}quinoline	--	C20 H18 N4 O2 S	378.114	1.974	379.121	--	--	--	--	--	--	--	--	--	--	Full match	No results	No results	Organoheterocyclic compounds	Quinolines and derivatives	Not available	Quinolines and derivatives	0.238130549990294	-2.07018	0.00206238806041417	0.944444444444444	1.17848106895535	down	1295472.0637051496	1009139.5404179333	7090738.222998175	3318220.529763517	1334536.2095157136	1151210.7127947186	12928054.277690696	9274484.820241597	19797230.818783537	9956107.406127833	6562570.810734287	5309218.160455776
Com_2655_pos	3-hydroxy-2-(3-nitro-4-piperidinobenzyl)propanenitrile	--	C15 H19 N3 O3	311.123	5.108	312.13	--	--	--	--	--	--	--	--	--	--	Invalid mass	No results	No match					0.216964516870894	-2.20447	0.00210166914447993	0.972222222222222	1.19240844949655	down	1413497.697863827	1562499.179822679	11824520.428574704	5847561.632526487	2380165.9283332243	3462847.017047048	17665047.077482957	10733583.086970164	37593615.65979641	15616784.561925998	28317775.48545408	12171923.755812705
Com_1883_neg	Methyl Eugenol	--	C11 H14 O2	178.099	5.51	177.091	--	--	HMDB0031864	--	Benzenoids	Benzene and substituted derivatives	Methoxybenzenes	--	--	--	No results	No results	Full match	Benzenoids	Benzene and substituted derivatives	Methoxybenzenes	Dimethoxybenzenes	0.473921626527697	-1.07728	0.00213529501161245	0.944444444444444	1.16092646552372	down	18700577.262642432	8437147.526620595	11323083.786156897	14004727.71525023	8609096.46786968	7902124.42370404	18492401.085961785	30952859.4330208	24338065.19137914	28159793.68530224	14504607.820322124	29096922.619091216
Com_2503_neg	Trifolirhizin	Trifolirhizin; (-)-Maackiain 3-O-glucoside	C22 H22 O10	446.122	5.558	491.12	cpd:C10538	map00943 Isoflavonoid biosynthesis	HMDB0036630	LMPK12070033	Phenylpropanoids and polyketides	Isoflavonoids	Furanoisoflavonoids	Polyketides [PK]	Flavonoids [PK12]	Pterocarpans [PK1207]	No results	No results	Full match	Phenylpropanoids and polyketides	Isoflavonoids	Furanoisoflavonoids	Pterocarpans	0.085740714152803	-3.54388	0.00213659002376398	1	1.26107668224697	down	598010.8416811575	994557.1317017156	1255187.982795158	1190763.495616724	887336.8853124423	870865.0393606793	2426672.874237613	16880698.620846268	3161274.552785164	6610259.438518607	28745052.44921612	9783612.56045294
Com_743_neg	Poncirin	Poncirin; Isosakuranetin 7-O-neohesperidoside	C28 H34 O14	594.194	5.485	593.186	cpd:C09830	-	HMDB0037487	LMPK12140333	Phenylpropanoids and polyketides	Flavonoids	Flavonoid glycosides	Polyketides [PK]	Flavonoids [PK12]	Flavanones [PK1214]	No results	No results	Full match	Phenylpropanoids and polyketides	Flavonoids	Flavonoid glycosides	Flavonoid-7-O-glycosides	0.0133878683794853	-6.22293	0.0021785915660244	1	1.27778424692077	down	579185.9443748152	499174.969681411	389593.655381199	550702.4893691121	434012.0177138397	421878.292929008	68095386.84272367	62821573.02566361	1242065.5705089166	6697552.606865591	34155967.27353415	41700304.25234664
Com_3295_pos	Santacruzamate A	--	C15 H22 N2 O3	278.163	5.503	279.171	--	--	--	--	--	--	--	--	--	--	No results	No results	Full match	Organic acids and derivatives	Carboxylic acids and derivatives	Amino acids, peptides, and analogues	Gamma amino acids and derivatives	0.274715579396376	-1.86399	0.00219416798371675	1	1.24928421988999	down	5915405.610353476	3011703.723105452	5611231.926913125	2495555.269073379	1061910.0164853744	3937478.5854825256	15732869.723567087	12270272.584949411	15808880.568449812	13147173.35418061	10492567.07692084	12752225.049004726
Com_6571_neg	Ruscogenin	Ruscogenin	C27 H42 O4	430.307	7.103	429.3	cpd:C08909	-	HMDB0257364	LMST01080038	Lipids and lipid-like molecules	Prenol lipids	Triterpenoids	Sterol Lipids [ST]	Sterols [ST01]	Spirostanols and derivatives [ST0108]	No results	No results	Full match	Lipids and lipid-like molecules	Prenol lipids	Triterpenoids	Triterpenoids	0.135707915387164	-2.88142	0.00221493783366321	1	1.25772205683942	down	406475.5899419524	423788.0725794794	276322.9059805931	466015.22358396254	342939.59939808625	373395.6077753605	482184.90750180336	2280698.5910933698	4421770.018534841	3426559.3817044906	2528138.394953914	3727291.98732956
Com_4186_pos	(2R,3S,4S,5R,6R)-2-(hydroxymethyl)-6-(propan-2-yloxy)oxane-3,4,5-triol	--	C9 H18 O6	244.093	5.224	245.1	--	--	--	--	--	--	--	--	--	--	Invalid mass	No results	No results					0.398027912223176	-1.32906	0.00224173770367488	0.972222222222222	1.18243143313226	down	5266293.906304327	2264250.0215270207	7543152.58483887	2358671.606958321	3490423.772601053	2909362.700345289	10457637.324430732	9610772.60090678	8843244.377251375	15180919.205079695	6674537.288337258	9108475.464919692
Com_578_pos	N-Acetylornithine	N-Acetylornithine; N2-Acetyl-L-ornithine	C7 H14 N2 O3	174.101	1.548	175.108	cpd:C00437	map00220 Arginine biosynthesis;map01100 Metabolic pathways;map01110 Biosynthesis of secondary metabolites;map01130 Biosynthesis of antibiotics;map01210 2-Oxocarboxylic acid metabolism;map01230 Biosynthesis of amino acids	HMDB0240589	--	Organic acids and derivatives	Carboxylic acids and derivatives	Amino acids, peptides, and analogues	--	--	--	Full match	Full match	Full match	Organic acids and derivatives	Carboxylic acids and derivatives	Amino acids, peptides, and analogues	N-acyl-alpha amino acids	0.0823735438355958	-3.60168	0.00228270116817016	1	1.18611377200946	down	1224380.234136013	2095644.197798228	6679651.365133309	4360576.651195823	5783480.765240301	6978049.617717125	15047840.048466183	20611923.91932918	27226651.19777587	219704500.89534903	15894464.594969084	30768182.664774384
Com_7701_neg	Parishin E	--	C19 H24 O13	460.122	5.323	459.115	--	--	--	--	--	--	--	--	--	--	No results	No results	Full match	Organic oxygen compounds	Organooxygen compounds	Carbohydrates and carbohydrate conjugates	Phenolic glycosides	0.164570825538404	-2.60322	0.00228651115679437	1	1.25433072431291	down	241562.07066461616	212618.8176029324	183754.2084933162	264447.3358098629	193830.4286555824	231849.1322902153	977304.0065295376	2482549.653002441	874101.492294925	489203.35175243934	2641202.643499393	605489.5641374445
Com_675_pos	HPK	--	C17 H28 N6 O4	168.127	5.223	191.116	--	--	--	--	--	--	--	--	--	--	Invalid mass	No results	No results					3.11434788117087	1.6389301063976645	0.00229454474708147	0.944444444444444	1.17548098132808	up	155491531.1462686	127605392.36962844	140811620.58975688	56523598.24135162	274698701.2295826	108486112.67025805	41798285.4418803	28197149.17702722	63967274.65566919	58025319.19294302	36406911.87376284	48907721.14628434
Com_399_pos	1-(4-hydroxyphenyl)propane-1,2-diol	--	C9 H12 O3	150.069	5.739	151.076	--	--	--	--	--	--	--	--	--	--	Invalid mass	No results	No match					0.353933007008502	-1.49845	0.00229753344635319	1	1.19637745622494	down	44058475.856736414	34068028.13080319	31638537.44076302	25625935.930106822	46407302.87017817	37761919.4942329	198315415.16439748	115026694.56634954	104601521.8897871	76532143.79038702	51466462.83479751	74401712.09273088
Com_1802_neg	Cyasterone	Cyasterone	C29 H44 O8	520.303	6.471	519.296	cpd:C08816	-	HMDB0250618	LMST01040153	Lipids and lipid-like molecules	Prenol lipids	Triterpenoids	Sterol Lipids [ST]	Sterols [ST01]	Stigmasterols and C24-ethyl derivatives [ST0104]	No results	No results	Full match	Lipids and lipid-like molecules	Prenol lipids	Triterpenoids	Triterpenoids	0.187852857502279	-2.41233	0.00232147135666407	1	1.23470452515847	down	4379348.550559408	3760766.4933000985	2684712.905374262	4632141.218614631	3340841.9983823905	3388132.369597784	7646486.909545962	32426817.31601442	16502255.66354454	38605052.31764346	7729799.6051351	15192361.980414974
Com_572_pos	(11E,15Z)-9,10,13-trihydroxyoctadeca-11,15-dienoic acid	--	C18 H32 O5	350.207	6.174	351.214	--	--	--	--	--	--	--	--	--	--	Invalid mass	No results	No results					0.294980147743541	-1.76131	0.00234419104211429	0.944444444444444	1.18032405318382	down	22296921.31037904	24355428.68753344	37000157.47060619	25163904.1736535	36168931.56668656	14123995.557929125	76003169.79531138	81146129.2748035	93224105.77767237	83609510.02640429	174545319.710067	30861754.823161345
Com_9159_neg	Jionoside B1	Jionoside B1	C37 H50 O20	814.29	5.4	813.283	cpd:C10473	-	--	--	--	--	--	--	--	--	No results	No results	Full match	Organic oxygen compounds	Organooxygen compounds	Carbohydrates and carbohydrate conjugates	Oligosaccharides	0.270837667233541	-1.8845	0.00242043077060659	1	1.23783511671352	down	304843.99390807684	267229.77912331384	229398.1946987201	336627.07572542125	251940.56101614548	255086.3061743703	877064.7414461795	1297373.0738238562	650820.8918448832	704004.6330523372	456624.6610826377	2088325.853307748
Com_1220_neg	Genistein	Genistein; 5,7,4'-Trihydroxyisoflavone	C15 H10 O5	270.052	7.597	269.045	cpd:C06563	map00943 Isoflavonoid biosynthesis;map01061 Biosynthesis of phenylpropanoids;map01110 Biosynthesis of secondary metabolites	HMDB0003217	LMPK12050218	Phenylpropanoids and polyketides	Isoflavonoids	Isoflav-2-enes	Polyketides [PK]	Flavonoids [PK12]	Isoflavonoids [PK1205]	Full match	Full match	Full match	Phenylpropanoids and polyketides	Isoflavonoids	Isoflav-2-enes	Isoflavones	0.0469938551373778	-4.41138	0.00246854025272552	1	1.20126947408707	down	580117.5301768184	550197.0272337722	1572654.8946936368	1750846.979093863	463163.1757915036	507515.8894264308	5125377.400644197	2539794.180206935	19479429.27968158	10333862.402943317	4115720.865942784	73835705.17331076
Com_848_neg	Plantamajoside	Plantamajoside	C29 H36 O16	640.2	5.236	639.192	cpd:C10485	-	HMDB0256632	--	Organoheterocyclic compounds	Azoles	Oxadiazoles	--	--	--	No results	Full match	Full match	Phenylpropanoids and polyketides	Cinnamic acids and derivatives	Hydroxycinnamic acids and derivatives	Coumaric acids and derivatives	0.00719907133642482	-7.11797	0.00249821958601595	1	1.27206051221312	down	205367.3669072337	206971.2298734697	137110.74289556334	210945.8794915824	175614.21959796234	181613.22096727823	6472308.518825265	73319306.57416116	67352257.51877679	1808786.9838963696	1644810.8339251042	4647922.691928654
Com_190_pos	3-(3,4-dihydroxyphenyl)propanoic acid	--	C9 H10 O4	164.048	5.825	165.055	--	--	HMDB0000423	--	Phenylpropanoids and polyketides	Phenylpropanoic acids	-	--	--	--	Invalid mass	No results	No match					0.188076236451826	-2.41061	0.00250351442326292	1	1.22709723540285	down	52588780.39057289	40750259.65915904	37887133.48744894	30675280.769553848	57901211.16951612	49794234.89162608	402963579.6954296	372954200.426937	335114444.1099373	132372642.40300784	80615077.9633852	109424840.63302068
Com_9200_neg	Biopterin	Biopterin; 2-Amino-6-(1,2-dihydroxypropyl)-4(1H)-pteridinone	C9 H11 N5 O3	237.086	2.391	236.078	cpd:C06313	-	HMDB0000468	--	Organoheterocyclic compounds	Pteridines and derivatives	Pterins and derivatives	--	--	--	Full match	Full match	Full match	Organoheterocyclic compounds	Pteridines and derivatives	Pterins and derivatives	Biopterins and derivatives	0.409202882591705	-1.28911	0.00250656428867578	0.972222222222222	1.18387143687642	down	513241.2709146751	444965.3245550648	864813.7668109965	533546.1120244943	437779.9642757466	455071.6224625035	584650.7541073293	1081216.4215339497	1477770.4925919443	1228461.8345581605	1876843.4844987823	1691905.4262477362
Com_1532_pos	N-(5-acetamidopentyl)acetamide	--	C9 H18 N2 O2	186.137	5.414	209.127	--	--	--	--	--	--	--	--	--	--	Full match	No results	No results					3.35573018617946	1.7466267221217733	0.00250878232888071	1	1.1682646617717	up	39185561.65430329	32672890.78102607	31434065.326566696	22806902.17872715	110276480.24034303	34973679.97037651	8781909.431359343	8394175.21459761	16002694.573688138	16372231.494873976	15540695.44114417	15769854.546950158
Com_3653_pos	4-Hydroxyisoleucine	--	C6 H13 N O3	147.09	1.268	148.097	--	--	--	--	--	--	--	--	--	--	No results	No results	Full match	Organic acids and derivatives	Carboxylic acids and derivatives	Amino acids, peptides, and analogues	Isoleucine and derivatives	6.27529381447753	2.649683008826948	0.00251655019056843	1	1.19348114458504	up	10848661.52037663	5061221.081594426	4894060.798022038	3261959.6651517497	30648486.59429768	8699310.784343325	1927243.755921141	1616698.3372926617	2798998.590453406	1790820.877934064	696212.2117399458	1275322.0611719263
Com_4090_neg	Agarotetrol	--	C17 H18 O6	318.11	5.205	317.103	--	--	--	--	--	--	--	--	--	--	No results	No results	Full match	Organoheterocyclic compounds	Pyrans	Pyranones and derivatives	Pyranones and derivatives	0.16966649358914	-2.55923	0.00254242517528518	1	1.21703422319334	down	3038905.625276076	256691.38251551407	1569779.1527445873	875706.122828362	508875.72198184096	232712.12906894533	7999388.224817583	7219626.959884159	5344670.405983993	3469953.270068559	5177082.280574257	8997589.747169994
Com_3188_pos	2-{1-[2-(1-benzothiophen-5-ylamino)-2-oxoethyl]cyclohexyl}acetic acid	--	C18 H21 N O3 S	331.127	2.119	332.134	--	--	--	--	--	--	--	--	--	--	Invalid mass	No results	No match					0.0647916767078655	-3.94805	0.00254265000352109	1	1.2438320963382	down	771982.7227378015	628154.758965857	530892.6411000873	454710.88124638505	875198.5552378801	722354.2434846371	7854638.660414509	15777321.204128424	21192502.440404046	12917213.562510569	1557064.6584814598	2179739.506807106
Com_2491_pos	Hederagenin	--	C30 H48 O4	472.356	8.25	495.345	--	--	HMDB0253065	--	Lipids and lipid-like molecules	Prenol lipids	Triterpenoids	--	--	--	No results	No results	Full match	Lipids and lipid-like molecules	Prenol lipids	Triterpenoids	Triterpenoids	0.139593927051704	-2.84069	0.00260914817431887	0.972222222222222	1.13737886009494	down	3580568.586785875	1854845.2223477785	4371266.559906945	2270595.9470454785	2341392.6024898654	521041.3184184541	4084330.5639907015	13861092.854441794	42184792.63034541	5966609.037919986	20651451.95447625	20274360.35093008
Com_516_pos	Bicyclo Prostaglandin E2	--	C20 H30 O4	356.196	7.238	357.204	--	--	HMDB0249187	--	Lipids and lipid-like molecules	Fatty Acyls	Eicosanoids	--	--	--	Invalid mass	No results	No results	Lipids and lipid-like molecules	Fatty Acyls	Eicosanoids	Prostaglandins and related compounds	0.138991694961537	-2.84693	0.00267126025840327	1	1.21455850250779	down	14048765.056035887	7913599.813894727	10292354.421241663	4919740.3233652245	9872546.75227511	6558454.054809663	45900149.19498696	148009585.42097795	118853826.522014	20863699.84183301	23833737.56756957	28212839.2776522
Com_2480_pos	Maslinic acid	--	C30 H48 O4	494.337	8.306	495.345	--	--	HMDB0002392	LMPR0106180014	Lipids and lipid-like molecules	Prenol lipids	Triterpenoids	Prenol Lipids [PR]	Isoprenoids [PR01]	C30 isoprenoids (triterpenes) [PR0106]	Invalid mass	No results	No results	Lipids and lipid-like molecules	Prenol lipids	Triterpenoids	Triterpenoids	0.136235505577456	-2.87583	0.00267857300449098	1	1.16273	down	3417584.360850892	2122375.4538254705	3819701.204921485	2136133.200146484	2292310.70869998	847959.6525453583	4084330.5639907015	13861092.854441794	42503842.96136487	5379772.5342278825	20651451.95447625	20951595.348320995
Com_1276_pos	Uric acid	Urate; Uric acid	C5 H4 N4 O3	168.029	1.817	169.036	cpd:C00366	map00230 Purine metabolism;map01100 Metabolic pathways;map01120 Microbial metabolism in diverse environments;map04976 Bile secretion	HMDB0000289	--	Organoheterocyclic compounds	Imidazopyrimidines	Purines and purine derivatives	--	--	--	Full match	No results	No results	Organoheterocyclic compounds	Imidazopyrimidines	Purines and purine derivatives	Xanthines	0.101217021956578	-3.30448	0.0027078753094525	1	1.25059584297403	down	3804511.401053154	1875897.425625702	2881223.1681236103	3438947.7727597016	2927137.949344812	3577378.086862696	9526984.133867864	6923170.706377112	48385037.39467775	20635952.066461623	19231680.098154403	78123101.97190103
Com_640_pos	4-Phenylbutyric acid	--	C10 H12 O2	164.084	6.875	165.091	--	--	HMDB0000543	--	Benzenoids	Benzene and substituted derivatives	-	--	--	--	Full match	No results	Full match	Benzenoids	Benzene and substituted derivatives	Not available	Benzene and substituted derivatives	0.440950926754168	-1.18131	0.00272235938275616	1	1.18609896245131	down	36081407.59792405	29348853.306435943	26461706.251065835	20780202.946221232	33997712.43242227	32642460.652522348	71951378.2041669	119487197.95748056	63695619.7806523	61562053.219411135	37341135.46438507	52611818.96330715
Com_72_neg	19(R)-Hydroxy-prostaglandin E2	--	C20 H32 O6	350.209	6.44	349.201	--	--	HMDB0001908	LMFA03010024	Lipids and lipid-like molecules	Fatty Acyls	Eicosanoids	Fatty Acyls [FA]	Eicosanoids [FA03]	Prostaglandins [FA0301]	Invalid mass	No match	No match	Lipids and lipid-like molecules	Fatty Acyls	Eicosanoids	Prostaglandins and related compounds	0.128328685835753	-2.96208	0.00273430963339139	1	1.18431658980276	down	64293732.13868327	17493123.016722925	19891746.73014583	35997506.99156357	23747146.877618063	11532761.56280131	127902928.75137208	797818992.6187379	152857463.52238858	73390518.3665584	73206626.97713162	122581503.68383972
Com_775_pos	2,3-Dinor-11β-prostaglandin F2α	--	C18 H30 O5	348.192	6.327	349.199	--	--	--	--	--	--	--	--	--	--	Invalid mass	No results	No match	Lipids and lipid-like molecules	Fatty Acyls	Eicosanoids	Prostaglandins and related compounds	0.37764362580079	-1.4049	0.00273772798165784	1	1.18046188562549	down	46470211.12804039	19599738.24574976	61389166.97527456	34389584.859188914	15300399.129196871	26950200.55579752	78126236.84990193	100311152.32812683	138458425.57700735	83115732.10470708	73544830.50302325	66898397.85145086
Com_732_neg	19(R)-hydroxy Prostaglandin A2	--	C20 H30 O5	166.099	7.091	331.191	--	--	--	--	--	--	--	--	--	--	Invalid mass	No results	No match	Lipids and lipid-like molecules	Fatty Acyls	Eicosanoids	Prostaglandins and related compounds	0.146411180716442	-2.7719	0.00280659703032536	0.972222222222222	1.15755064377137	down	13229173.774809971	5182345.512265018	7749440.924396615	3844389.50730865	4772073.091680552	674696.189563441	32200421.77815909	85119663.49884504	37907951.789751455	12284790.831873864	20139685.661427464	54488276.68932508
Com_3454_neg	Praeruptorin E	--	C24 H28 O7	428.183	5.705	427.176	--	--	--	--	--	--	--	--	--	--	No results	No results	Full match	Phenylpropanoids and polyketides	Coumarins and derivatives	Pyranocoumarins	Angular pyranocoumarins	0.147211451441467	-2.76404	0.00282633977426433	1	1.24667847244422	down	1279801.8753072554	1065078.7580058428	834534.822040478	1214648.5794813726	942191.7529368348	893548.2399580368	7362546.939889747	9435884.172404336	15738582.537358643	4033892.2259310046	1649285.907376999	4098554.257029712
Com_1809_pos	Isobavachin	--	C20 H20 O4	324.136	5.77	325.143	--	--	--	LMPK12140036	--	--	--	Polyketides [PK]	Flavonoids [PK12]	Flavanones [PK1214]	No results	No results	Full match	Phenylpropanoids and polyketides	Flavonoids	Flavans	8-prenylated flavanones	0.112258374321227	-3.15511	0.00283547929952751	1	1.2362	down	3491673.8955490943	1832349.193890456	2310761.997292843	1631487.515158762	2278891.0758411395	1889254.1664506649	25982697.68789872	36083028.61809241	37108228.87335231	8298809.852564722	4416235.085923506	7785081.441022935
Com_4257_neg	Curculigoside	--	C22 H26 O11	466.148	5.44	465.14	--	--	HMDB0250592	--	Organic oxygen compounds	Organooxygen compounds	Carbohydrates and carbohydrate conjugates	--	--	--	No results	No results	Full match	Organic oxygen compounds	Organooxygen compounds	Carbohydrates and carbohydrate conjugates	Phenolic glycosides	0.329411967068917	-1.60204	0.002854103600147	0.972222222222222	1.1328462668263	down	4596935.616056156	1439606.4377521158	2941164.6850921777	1853754.8771324728	1246688.8016370437	1296433.728485572	4806924.869137445	4631506.214430388	5287930.526054486	8551871.876627926	3818776.10448898	13504381.62513424
Com_4668_neg	Baohuoside II	--	C26 H28 O10	500.167	2.426	499.16	--	--	HMDB0248861	--	Phenylpropanoids and polyketides	Flavonoids	Flavonoid glycosides	--	--	--	No results	No results	Full match	Phenylpropanoids and polyketides	Flavonoids	Flavonoid glycosides	Flavonoid-3-O-glycosides	0.228228532905013	-2.13145	0.00288351429334501	0.944444444444444	1.15671046593661	down	467341.12696356326	940019.1564560572	1470618.4790305686	4329615.02764021	634780.5973018626	426073.9520287663	2556694.273406954	6383508.826539159	9244651.379498135	7875336.051829307	7089678.613120518	3078941.662808085
Com_3063_neg	Cinnamyl acetate	Cinnamyl acetate; 3-Phenyl-2-propenyl acetate	C11 H12 O2	176.083	5.42	175.076	cpd:C12299	-	HMDB0029699	--	Benzenoids	Benzene and substituted derivatives	Styrenes	--	--	--	No results	No results	Full match	Benzenoids	Benzene and substituted derivatives	Styrenes	Styrenes	0.382426571067563	-1.38675	0.00289520732139118	0.972222222222222	1.18474623390885	down	9819882.32661201	2904814.5080952067	6515590.881934995	7415644.223825244	3349808.4936571126	3054081.176308527	12318346.068163048	15929522.517830033	14528340.270863077	16939459.900327757	9212419.233388528	17519413.599458117
Com_7445_pos	2-Amino-1,3,4-tetradecanetriol	--	C14 H31 N O3	261.23	6.192	262.238	--	--	--	--	--	--	--	--	--	--	No results	No results	Full match	Organic nitrogen compounds	Organonitrogen compounds	Amines	1,3-aminoalcohols	1.87613333644461	0.9077623635631062	0.0028958731619563	0.944444444444444	1.13877706089171	up	5548656.415981216	4530091.818287125	3785029.2625480746	2769550.181755111	4599751.425036087	4349011.131493737	1858353.251561307	1316571.296057117	3124891.807476278	2441444.9489956265	2025050.144321476	2869228.061579018
Com_4373_pos	ethyl 4-amino-2-[(3-nitro-2-pyridyl)thio]pyrimidine-5-carboxylate	--	C12 H11 N5 O4 S	321.054	5.371	322.061	--	--	--	--	--	--	--	--	--	--	Full match	No results	No results					0.0906171051020216	-3.46407	0.0028982096184105	1	1.27930408924287	down	574425.3251795557	458329.92209970864	400520.7703370315	316900.0764145105	624146.3440726044	470802.0462966948	953123.591220798	1688776.3789352896	3441043.104677494	15394750.703249982	5632284.408312753	4287234.086020821
Com_390_pos	Kahweol	--	C20 H26 O3	314.188	6.174	315.196	--	--	HMDB0035602	--	Lipids and lipid-like molecules	Prenol lipids	Monoterpenoids	--	--	--	Full match	Full match	No results	Organoheterocyclic compounds	Naphthofurans	Not available	Naphthofurans	0.159341465301163	-2.64981	0.00290036294317145	1	1.21435296335503	down	18240342.05733146	8268740.708225569	11236188.169056311	6747171.642962571	11745518.604738628	8237145.543664861	41937049.30974486	195985388.72669625	76345379.1284776	32052857.392653447	20585497.52225644	37728657.93204709
Com_382_neg	(2S)-4-Oxo-2-phenyl-3,4-dihydro-2H-chromen-7-yl beta-D-glucopyranoside	--	C21 H22 O8	448.141	6.812	447.133	--	--	--	--	--	--	--	--	--	--	Invalid mass	No results	No results					91.2039588508121	6.511024543076458	0.0029030030892881	0.972222222222222	1.24194553735128	up	137951590.69858584	251442953.8696133	170220034.53869587	1809146.0946108368	35512244.01904363	46104963.489689015	1289336.5755808747	2011561.278116412	855729.2845575142	1325440.8369353076	630931.649687236	937581.7403690888
Com_339_pos	Methyl cinnamate	Methyl cinnamate; 3-Phenyl-2-propenoic acid methyl	C10 H10 O2	162.068	5.485	163.076	cpd:C06358	-	HMDB0033833	--	Phenylpropanoids and polyketides	Cinnamic acids and derivatives	Cinnamic acid esters	--	--	--	Full match	No results	Full match	Phenylpropanoids and polyketides	Cinnamic acids and derivatives	Cinnamic acid esters	Cinnamic acid esters	0.239400165902541	-2.0625	0.00290843232338992	0.944444444444444	1.20940101390441	down	48913208.46377154	33631525.20730784	32878457.90178028	27294864.515292995	49085634.0485673	39948014.11029748	130178926.97413053	227546973.2445428	215755676.5728943	189179322.75041443	40372618.65344347	165018042.5598129
Com_4648_pos	1-allyl-4,5-diphenyl-2-(2-thienyl)-1H-imidazole	--	C22 H18 N2 S	342.123	5.46	343.13	--	--	--	--	--	--	--	--	--	--	Invalid mass	No results	No results					0.233862932695232	-2.09626	0.00291523807122805	0.944444444444444	1.16829748866872	down	725830.8776297702	984864.9704762198	7108271.28997159	758297.3994412954	717794.0400859858	894082.0663669187	8319239.637721891	2662909.826762784	14615887.095215593	4769430.827794362	8722210.167024998	8755188.303522784
Com_341_neg	Atractylenolide III	Atractylenolide III	C15 H20 O3	248.141	6.557	247.133	cpd:C17887	-	HMDB0248708	--	Lipids and lipid-like molecules	Prenol lipids	Terpene lactones	--	--	--	No results	No results	Full match					0.0556558905231504	-4.16732	0.00291851893325118	0.972222222222222	1.16462063409328	down	1765098.1101306183	2623189.866114905	1575474.9848138508	6882476.834077126	1186056.8010645248	510534.7478968488	25525489.02192695	182085187.5182765	15866939.345503984	23155123.289664067	4975164.356573722	9691146.890196675
Com_2766_neg	Isoeugenol	Isoeugenol	C10 H12 O2	164.083	6.491	163.075	cpd:C10469	map00940 Phenylpropanoid biosynthesis	HMDB0005802	--	Benzenoids	Phenols	Methoxyphenols	--	--	--	No results	No results	Full match	Benzenoids	Phenols	Methoxyphenols	Methoxyphenols	0.0845628483782795	-3.56383	0.00293933798538641	1	1.23941139929694	down	530666.1001635612	505033.03877174365	362634.0043599167	628165.2217730614	438539.5145626805	495466.8827265034	5718087.928936024	18530094.961317603	1698070.7675659468	1620589.706840964	1947152.980756173	5495524.018822704
Com_207_neg	Hesperetin 5-O-glucoside	--	C22 H24 O11	464.131	5.388	509.129	--	--	HMDB0037535	LMPK12140377	Phenylpropanoids and polyketides	Flavonoids	Flavonoid glycosides	Polyketides [PK]	Flavonoids [PK12]	Flavanones [PK1214]	No results	No results	Full match	Phenylpropanoids and polyketides	Flavonoids	Flavonoid glycosides	Flavonoid-7-O-glycosides	0.00576370972951475	-7.43879	0.00297254842120435	1	1.24434558976788	down	1505116.413129748	250663.5305244289	501921.6656972013	426381.6441238596	236322.1296436072	239272.8621183998	19726498.87466631	1623325.236226362	7088742.345235602	13146871.400071332	27846524.25738469	478770219.0367253
Com_800_neg	13,14-dihydro-15-keto-tetranor Prostaglandin E2	--	C16 H26 O5	280.17	8.409	279.163	--	--	--	--	--	--	--	--	--	--	Invalid mass	No results	No results					0.408350389201751	-1.29212	0.00310055216065891	0.944444444444444	1.14234174094866	down	14350092.270457309	23078222.940353304	41589770.287987545	17128560.626482397	20470973.64321746	38459145.69578236	30372499.947988223	78575904.5653659	61477705.11360854	53502264.010340765	93140803.228166	62694794.38340468
Com_3542_pos	N-{2-[(4-methylphenyl)thio]pyridin-3-yl}-2-phenylacetamide	--	C20 H18 N2 O S	334.118	6.458	335.125	--	--	--	--	--	--	--	--	--	--	Invalid mass	No results	No results					0.121717726346233	-3.03839	0.00310785195349426	1	1.22731668427663	down	762367.9143905193	594366.9500426291	566752.0579887545	415143.6542353063	839959.2776748048	698079.4547365432	6199600.036278223	13410178.299975475	4233394.864420774	3260602.625202345	882619.4546281891	3863273.830476756
Com_3079_pos	Schisanhenol	--	C23 H30 O6	402.203	5.81	403.21	--	--	HMDB0258169	--	Phenylpropanoids and polyketides	Tannins	Hydrolyzable tannins	--	--	--	No results	No results	Full match	Phenylpropanoids and polyketides	Tannins	Hydrolyzable tannins	Hydrolyzable tannins	0.446794838766333	-1.16232	0.00311081464909626	0.972222222222222	1.18188494268839	down	7336443.683350382	4761790.155065126	5815482.80906225	5252754.929436604	6786040.142004071	4740377.099822495	7180926.02244754	16753872.0362434	16717861.55030229	14223473.16187898	7804558.23892241	14967674.209761512
Com_2208_pos	Dutasteride	--	C27 H30 F6 N2 O2	550.204	5.632	551.211	--	--	HMDB0015258	--	Lipids and lipid-like molecules	Steroids and steroid derivatives	Androstane steroids	--	--	--	Invalid mass	No results	No match					0.0599272381126041	-4.06064	0.00314801790923644	1	1.23226020618342	down	791423.0415706463	618995.9792191741	559893.3045519814	458004.3662422397	756187.5587925282	662279.9521222741	29368544.8987701	16148079.740401102	5012430.599237702	1276477.9191819306	3530094.499738939	8855286.585550683
Com_8542_pos	Pilocarpine	Pilocarpine	C11 H16 N2 O2	208.121	6.273	455.205	cpd:C07474	map01065 Biosynthesis of alkaloids derived from histidine and purine;map01110 Biosynthesis of secondary metabolites	HMDB0015217	--	Alkaloids and derivatives	-	-	--	--	--	No results	No results	Full match	Alkaloids and derivatives	Not available	Not available	Alkaloids and derivatives	0.326521680678681	-1.61475	0.00319044822469	0.916666666666667	1.18260854293896	down	425642.5118820855	288554.8031385517	312965.70988695265	280194.1083479507	487508.2074099488	448235.5727676768	836720.2313649906	1532860.3684263593	1835894.3049020213	1326010.171222255	425278.4638713777	912920.913541917
Com_1157_neg	Erianin	--	C18 H22 O5	318.146	5.647	317.139	--	--	HMDB0251918	--	Phenylpropanoids and polyketides	Stilbenes	-	--	--	--	No results	No results	Full match	Phenylpropanoids and polyketides	Stilbenes	Not available	Stilbenes	0.189839376779807	-2.39715	0.00320055894442893	1	1.19849086907367	down	15849257.214368915	1419917.623565536	8795899.981740514	7444898.124525121	3417690.0886236085	1524739.713339468	26995735.380415622	53186659.77763219	30068748.129759006	36697721.29492105	17874012.91036587	37729424.34449492
Com_537_neg	Homovanillic acid	Homovanillate; Homovanillic acid; 3-Methoxy-4-hydroxyphenylacetate	C9 H10 O4	182.057	5.933	181.05	cpd:C05582	map00350 Tyrosine metabolism;map01100 Metabolic pathways;map04728 Dopaminergic synapse	HMDB0000118	--	Benzenoids	Phenols	Methoxyphenols	--	--	--	No results	No results	Full match	Benzenoids	Phenols	Methoxyphenols	Methoxyphenols	0.0155271524268287	-6.00906	0.00324987727761158	1	1.24538174449832	down	810533.4062822878	685555.845420619	533329.4053360936	858523.8389842964	619463.4046361627	751565.3831511304	10775029.601046491	6811952.051567173	143407310.8199276	101038307.54110263	8612553.68465703	3646691.112321922
Com_2523_neg	Cannabichromevarin	--	C19 H26 O2	286.193	7.973	285.185	--	--	--	--	--	--	--	--	--	--	Full match	No results	No results	Organoheterocyclic compounds	Benzopyrans	1-benzopyrans	1-benzopyrans	0.0753681455231797	-3.7299	0.00328477812418521	1	1.23750439061691	down	720272.2926442942	738085.4989757829	521845.8152193673	773336.148699686	599536.7254785622	683552.6734602435	2169113.151126745	21307271.193901945	2515821.117575406	2702681.278473865	18008958.533302803	6854977.573880187
Com_7906_neg	Formononetin	Formononetin	C16 H12 O4	268.072	5.438	267.065	cpd:C00858	map00943 Isoflavonoid biosynthesis;map01061 Biosynthesis of phenylpropanoids;map01110 Biosynthesis of secondary metabolites	HMDB0005808	LMPK12050037	Phenylpropanoids and polyketides	Isoflavonoids	O-methylated isoflavonoids	Polyketides [PK]	Flavonoids [PK12]	Isoflavonoids [PK1205]	No results	No results	Full match	Phenylpropanoids and polyketides	Isoflavonoids	O-methylated isoflavonoids	4'-O-methylisoflavones	0.273227084884411	-1.87183	0.00334150596181362	1	1.22560583766788	down	449935.6541086582	385975.688583995	305268.84307832207	446036.62963963294	342934.8139550942	339145.8674530149	847087.0123873082	1094666.5822959114	854369.5807990975	3511265.1674418976	776146.9334599852	1222001.1157298728
Com_188_neg	Citric acid	Citrate; Citric acid; 2-Hydroxy-1,2,3-propanetricarboxylic acid; 2-Hydroxytricarballylic acid	C6 H8 O7	192.026	2.067	191.019	cpd:C00158	map00020 Citrate cycle (TCA cycle);map00250 Alanine, aspartate and glutamate metabolism;map00630 Glyoxylate and dicarboxylate metabolism;map00720 Carbon fixation pathways in prokaryotes;map01060 Biosynthesis of plant secondary metabolites;map01061 Biosynthesis of phenylpropanoids;map01062 Biosynthesis of terpenoids and steroids;map01063 Biosynthesis of alkaloids derived from shikimate pathway;map…	HMDB0000094	--	Organic acids and derivatives	Carboxylic acids and derivatives	Tricarboxylic acids and derivatives	--	--	--	Full match	Full match	Full match	Organic acids and derivatives	Carboxylic acids and derivatives	Tricarboxylic acids and derivatives	Tricarboxylic acids and derivatives	0.326483322109509	-1.61492	0.00335168186609353	0.944444444444444	1.13066781100858	down	54715354.06076702	50366990.80678538	33103117.287724268	102851460.0970654	54280892.27753067	75863718.05278607	82410929.2491304	345904635.91938674	174544355.7754177	177773343.26082048	253735710.1157236	102539123.11108772
Com_1520_neg	(+)-Isolariciresinol	--	C20 H24 O6	360.157	5.81	359.15	--	--	HMDB0301739	--	Lignans, neolignans and related compounds	Aryltetralin lignans	9,9p-dihydroxyaryltetralin lignans	--	--	--	No results	No results	Full match	Lignans, neolignans and related compounds	Aryltetralin lignans	9,9p-dihydroxyaryltetralin lignans	9,9p-dihydroxyaryltetralin lignans	0.260023830067458	-1.94328	0.00337215347552086	0.972222222222222	1.17770989056101	down	19513390.544024047	2647758.768930039	11382853.17877667	8120851.777637743	4339806.937810359	2902701.2853223304	21716792.96979575	27156025.594173454	47321274.21821774	33413955.61423698	19258106.116623536	39221846.80519025
Com_5193_neg	13,14-dihydro-15-keto-tetranor Prostaglandin D2	--	C16 H26 O5	280.164	6.9	279.157	--	--	--	--	--	--	--	--	--	--	Invalid mass	No results	No results	Organic oxygen compounds	Organooxygen compounds	Alcohols and polyols	Cyclopentanols	2.37325334259001	1.246866115108083	0.0034274964623463	0.944444444444444	1.13024662460345	up	10809405.277475549	7671596.317082644	6515185.382082413	5801897.0792769855	4962168.474059936	3736499.888020426	1354558.9034891638	1942748.4381024328	4313421.162748939	3802247.495554377	2515373.155815028	2714101.8246366503
Com_722_pos	N'',N'''-di[1-(4-nitrophenyl)ethylidene]carbonic dihydrazide	--	C17 H16 N6 O5	384.119	5.813	385.126	--	--	--	--	--	--	--	--	--	--	Full match	No results	No results					0.046123351057017	-4.43836	0.00342828622542647	1	1.22021836410453	down	2590821.5889640423	1609601.0226851883	1813847.724784077	1191377.4265004226	2365697.165828493	1674036.0670828752	70089450.02906953	107800631.27570093	25939475.18819641	19562071.999365862	17465575.231931902	2953810.3961909493
Com_3255_neg	Raffinose	Raffinose; Melitose; Melitriose; Gossypose; 6G-alpha-D-galactosylsucrose	C18 H32 O16	504.17	9.039	503.163	cpd:C00492	map00052 Galactose metabolism;map02010 ABC transporters	HMDB0003213	--	Organic oxygen compounds	Organooxygen compounds	Carbohydrates and carbohydrate conjugates	--	--	--	No results	No results	Full match	Organic oxygen compounds	Organooxygen compounds	Carbohydrates and carbohydrate conjugates	Oligosaccharides	0.0618300826387375	-4.01555	0.00345511933523536	1	1.22953427676555	down	494168.4109596343	497964.8848526239	328055.5390810252	540857.3346393263	415758.10347657534	488564.9126523171	1040901.8492142014	14378799.36627748	9678044.988399468	2076885.538636324	2642949.611942338	14907721.728482137
Com_4274_pos	1,7-bis(4-hydroxyphenyl)heptan-3-one	--	C19 H22 O3	320.139	7.104	321.146	--	--	--	--	--	--	--	--	--	--	Invalid mass	No results	No results					0.157297591177561	-2.66843	0.00347809316357156	1	1.22344575766461	down	710675.7355676941	611847.8123633795	518162.2136852996	416873.5185600321	760002.7431908554	650492.2355925137	4020197.6398135982	9575659.283656923	3578826.750267723	2082593.799241403	838704.3348816263	3223219.9135381845
Com_1017_neg	methadone-d9	--	C21 H18 [2]H9 N O	317.955	1.255	316.947	--	--	--	--	--	--	--	--	--	--	Invalid mass	No results	No results					0.0595556571334418	-4.06962	0.00349245467260892	0.916666666666667	1.1834915445436	down	1289666.288575058	7315211.656039367	274705.4596139204	1614065.00454058	306492.04237344605	248529.39197487885	5212085.400632095	3735431.982053886	5869559.931660255	94210507.47538067	43300486.55117513	33190322.291483443
Com_5466_neg	N-[4-cyano-1-(4-fluorophenyl)-1H-pyrazol-5-yl]cyclohexanecarboxamide	--	C17 H17 F N4 O	312.135	6.147	311.128	--	--	--	--	--	--	--	--	--	--	Invalid mass	No results	No results					0.123472936373045	-3.01773	0.0035991469647835	0.944444444444444	1.21584083390626	down	594479.4528910328	513302.7638636421	374582.7032621352	678008.1555684285	470901.249232743	518320.04813860287	4529376.168202071	4090293.692941355	4251528.529059459	6834945.250634942	533031.6647175207	5269203.011785495
Com_1602_pos	3-[2-(3-Hydroxyphenyl)ethyl]-5-methoxyphenol	--	C15 H16 O3	244.111	5.966	245.118	--	--	--	--	--	--	--	--	--	--	Full match	Full match	Full match	Phenylpropanoids and polyketides	Stilbenes	Not available	Stilbenes	0.356130899551323	-1.48952	0.00369686279077296	0.944444444444444	1.18069660223816	down	13331283.712869097	8209352.027303362	9135319.201539574	7090237.582369437	11699169.97242418	8172435.804046463	31448635.57362293	42398725.23416306	33353776.96205065	25920813.23346275	10476522.769948844	18245944.59417789
Com_5155_pos	Tricin 4'-O-(syringyl alcohol) ether	--	C26 H24 O10	496.139	1.61	497.147	--	--	--	--	--	--	--	--	--	--	No results	No results	Full match					0.295533943040759	-1.7586	0.00370958614481352	0.944444444444444	1.11375583846731	down	574833.1871199658	963695.0068847731	1900637.9009948105	887540.8744165823	2266671.6898006382	781076.3930226912	2696713.863919404	2769778.935263266	5549944.0143048335	3103210.8485687114	1888293.688209587	8945047.048844794
Com_104_pos	4',7-Dimethoxyisoflavone	--	C17 H14 O4	282.09	6.737	305.079	--	--	--	--	--	--	--	--	--	--	No results	No results	Full match	Phenylpropanoids and polyketides	Isoflavonoids	O-methylated isoflavonoids	7-O-methylisoflavones	0.0116486357870375	-6.4237	0.00371707672211598	1	1.22915956270085	down	2859238.676485826	2163923.605094414	2336636.28851854	1465363.270425867	2768966.6982238824	2273399.844296627	640345473.4919174	267613453.6480016	233302497.09995145	15162620.45834948	17911336.114499513	16149808.747147985
Com_9611_neg	H-Tyr(3-I)-OH	--	C9 H10 I N O3	306.97	5.163	305.963	--	--	--	--	--	--	--	--	--	--	No results	No results	Full match	Organic acids and derivatives	Carboxylic acids and derivatives	Amino acids, peptides, and analogues	Tyrosine and derivatives	0.287749233028506	-1.79712	0.0037610044945035	1	1.19403212757181	down	243926.46162033628	218856.4737709478	151046.75562034873	244108.5026104414	211164.4451777577	196092.55991298627	301232.6678135653	812872.2565616374	1446430.7535189565	847886.1460833721	606158.2955543136	382287.1992682116
Com_2686_pos	Chlorogenic acid methyl ester	--	C17 H20 O9	368.111	5.487	369.118	--	--	--	--	--	--	--	--	--	--	No results	No results	Full match					0.116609685720309	-3.10024	0.00377264397853651	0.972222222222222	1.20515995869047	down	1677524.3848581277	1299421.8846134986	976763.1941457588	877474.7300149119	1510896.1736432167	1271103.6773373596	22062360.73386381	18477576.14411502	9725513.060688268	1581335.4965603957	6993206.265429249	6447758.605722235
Com_2516_pos	4-(tert-butyl)phenyl 3,5-dimethylisoxazole-4-carboxylate	--	C16 H19 N O3	273.134	6.354	274.142	--	--	--	--	--	--	--	--	--	--	Invalid mass	No results	No results					4.8133751157852	2.267048859744713	0.00377722108892454	0.916666666666667	1.11538198608222	up	49315478.28615303	26810631.4924883	33932324.849164285	6314921.864909963	34840825.1132881	16423054.605213718	10080807.058131482	2402414.934958281	6831195.162896657	9622617.704139492	1731408.7778412758	4158934.69401868
Com_486_neg	(-)-secoisolariciresinol	Secoisolariciresinol; (-)-Secoisolariciresinol	C20 H26 O6	362.173	9.002	361.166	cpd:C18167	-	HMDB0013692	--	Lignans, neolignans and related compounds	Dibenzylbutane lignans	Dibenzylbutanediol lignans	--	--	--	No results	No results	Full match	Lignans, neolignans and related compounds	Dibenzylbutane lignans	Dibenzylbutanediol lignans	Dibenzylbutanediol lignans	0.199524883097329	-2.32536	0.00379056333708118	1	1.19827729498252	down	5957255.856614392	19424637.56655567	10968006.13759451	11540839.588730237	4726178.743623621	13831991.4477779	35722659.92718136	34335703.65304684	20624651.25436928	32914396.3514489	174923341.51679665	34514948.455706
Com_2147_pos	Stercobilin	L-Urobilin; L-Stercobilin; Stercobilin	C33 H46 N4 O6	594.343	5.65	595.35	cpd:C05793	map00860 Porphyrin and chlorophyll metabolism	HMDB0240259	--	Organoheterocyclic compounds	Tetrapyrroles and derivatives	Bilirubins	--	--	--	Full match	No results	No results	Organoheterocyclic compounds	Tetrapyrroles and derivatives	Bilirubins	Bilirubins	25.7386724817875	4.685865740779658	0.00387884005971293	1	1.23072263290029	up	9806883.244093372	4649637.8754481925	5878531.262417801	2732088.282493572	70601281.71699455	2803698.4414253808	516792.3862679663	592391.0300493704	819220.5504737367	732897.0664208253	551008.5260152515	535829.3897079948
Com_1767_pos	Maltopentaose	--	C30 H52 O26	850.257	1.435	851.264	--	--	HMDB0012254	--	Organic oxygen compounds	Organooxygen compounds	Carbohydrates and carbohydrate conjugates	--	--	--	Invalid mass	No results	No results	Organic oxygen compounds	Organooxygen compounds	Carbohydrates and carbohydrate conjugates	Oligosaccharides	0.445434882644221	-1.16671	0.00389504767214045	0.972222222222222	1.1652698085326	down	8389733.844672823	23986415.98145137	10210717.2199415	17582103.39103398	20467180.242164515	14454207.047498869	38327857.307878375	23186691.075172663	32527098.985287625	62553659.62330802	28543406.103465408	28338860.01788957
Com_1234_neg	Methylophiopogonanone A	--	C19 H18 O6	342.11	5.51	341.103	--	--	--	--	--	--	--	--	--	--	No results	No results	Full match	Phenylpropanoids and polyketides	Homoisoflavonoids	Homoisoflavans	Homoisoflavanones	0.0462833156473363	-4.43336	0.00395691367418403	1	1.22395346647026	down	862023.1638058218	711397.095124073	553014.4588425114	916053.0267725833	616064.7582218002	640646.7519731335	40359457.41672021	21527888.241158992	20354200.98585177	1587405.7811415913	3223141.7729602847	5836654.039186568
Com_6477_pos	Sophoridine	--	C15 H24 N2 O	248.189	5.339	249.197	--	--	--	--	--	--	--	--	--	--	No results	No results	Full match	Alkaloids and derivatives	Lupin alkaloids	Matrine alkaloids	Matrine alkaloids	4.41917729485406	2.143777812352157	0.00398392551212237	0.972222222222222	1.19969505945982	up	3534861.243201817	3482553.90323489	5670461.732679481	1978284.966391613	1086949.289533168	6855835.343151954	718246.7368235735	736309.9306579626	1115295.9950909656	1031194.7995013804	796426.4641153619	718624.6074722237
Com_3642_pos	Polygalaxanthone III	--	C25 H28 O15	568.141	5.199	569.148	--	--	--	--	--	--	--	--	--	--	No results	No results	Full match	Organoheterocyclic compounds	Benzopyrans	1-benzopyrans	Xanthones	0.163644839592925	-2.61136	0.00401067499643227	0.972222222222222	1.1775101749403	down	958621.174598782	854955.8499368195	617853.7674373041	529998.2159301672	1222867.6815624177	936802.6651625792	6673088.838208887	12691171.729538163	3687510.388083047	3435061.2537741046	3765964.9371264353	1041189.06980431
Com_1916_neg	Yuheinoside	--	C16 H24 O9	360.142	5.61	359.134	--	--	--	--	--	--	--	--	--	--	No results	No results	Full match	Lipids and lipid-like molecules	Prenol lipids	Terpene glycosides	Iridoid O-glycosides	0.0486432950065109	-4.36162	0.00406731730430026	0.972222222222222	1.19031840073415	down	1014772.7016089062	429931.3935491868	379236.4785234681	476558.5458906776	383581.7686986225	376461.2489631188	829427.8271667128	8443532.222435083	36447754.11832208	10051176.931160351	4126377.991062508	3019798.792062479
Com_2432_pos	7-[(3,3-dimethyloxiran-2-yl)methoxy]-6-methoxy-2H-chromen-2-one	--	C15 H16 O5	276.1	5.261	277.107	--	--	--	--	--	--	--	--	--	--	Full match	No results	Full match					0.299139975499398	-1.74111	0.00406904037717633	0.944444444444444	1.10356057279947	down	9876596.22640552	4132887.3843472153	10140394.668873616	3367476.765996975	6367755.798187586	2913161.032326833	18903314.52049076	19726547.65293059	18237697.5740675	41014608.10271245	6691833.960338983	18439553.347726583
Com_2532_pos	Arctigenin	Arctigenin; (-)-Arctigenin	C21 H24 O6	372.157	5.454	355.154	cpd:C10545	-	HMDB0030087	--	Lignans, neolignans and related compounds	Furanoid lignans	Tetrahydrofuran lignans	--	--	--	No results	Full match	Full match					0.0653316189835831	-3.93607	0.00413240490754378	1	1.20353495692021	down	1049180.340230815	866708.1272540295	667584.3029295899	562764.4533243394	1499699.425263684	871389.0689388595	20588880.2139827	22813707.528779235	31354345.3112344	2719100.6217417647	2135798.2454892835	4839247.1087862495
Com_2128_neg	Eugenyl acetate	--	C12 H14 O3	206.093	5.581	205.086	--	--	HMDB0034122	--	Benzenoids	Phenol esters	-	--	--	--	No results	No results	Full match	Benzenoids	Phenol esters	Not available	Phenol esters	0.334808505997877	-1.57859	0.00414867117554419	0.972222222222222	1.13395966808933	down	8477816.447509045	4095160.8294712375	7223040.524837077	10211710.557499085	4679623.096099883	7552781.924478967	11104844.679696197	26673101.32109628	27463842.94115272	16380893.588388212	9113019.726498336	35426365.382403195
Com_5094_neg	Pinoresinol 4-O-glucoside	--	C26 H32 O11	520.193	5.724	519.185	--	--	--	--	--	--	--	--	--	--	No results	Full match	Full match					0.083677497061542	-3.57902	0.00418214488711639	0.916666666666667	1.17745496247381	down	398438.3791873181	198506.5397807349	377264.49674087466	662973.8190819197	168520.50781836113	179063.37052227475	3997409.6423074473	5741469.172797193	7780501.889862364	2532138.2372951945	271247.0429087786	3396479.7240040107
Com_8465_neg	Tectoridin	Tectoridin; Shekanin	C22 H22 O11	462.116	5.373	461.109	cpd:C10533	-	--	LMPK12050372	--	--	--	Polyketides [PK]	Flavonoids [PK12]	Isoflavonoids [PK1205]	No results	No results	Full match	Phenylpropanoids and polyketides	Isoflavonoids	Isoflavonoid O-glycosides	Isoflavonoid O-glycosides	0.352008436789381	-1.50632	0.00430891839467121	0.916666666666667	1.10085068105113	down	761274.479399323	302101.76253922045	686628.6624766382	616337.814790724	284817.38744758494	310710.1026446916	504889.3704193556	1864951.039382552	1236026.3717391293	1457486.8931529743	1169577.7733474197	2181270.882769105
Com_2483_pos	Celestolide	--	C17 H24 O	266.167	5.908	267.175	--	--	HMDB0031867	--	Benzenoids	Indanes	-	--	--	--	Invalid mass	No results	No results					0.27393620056728	-1.86809	0.00434896445437213	0.944444444444444	1.17272672791695	down	4702690.99152035	3052327.3444537087	3273110.8662127526	2172846.01315288	4349880.02652045	3038601.4867579727	18144034.97731694	23502719.18881938	11257175.314100042	7121997.628992475	4096038.702520901	11039537.801064078
Com_3139_neg	Irisflorentin	Irisflorentin	C20 H18 O8	386.1	5.592	385.092	cpd:C17958	-	--	LMPK12050419	--	--	--	Polyketides [PK]	Flavonoids [PK12]	Isoflavonoids [PK1205]	No results	No results	Full match	Phenylpropanoids and polyketides	Isoflavonoids	O-methylated isoflavonoids	4'-O-methylisoflavones	0.194426671350373	-2.3627	0.00435170316312381	1	1.17655305374112	down	3449311.086829142	418568.1271974074	3342569.8167354707	2713887.9111965545	1256370.724107623	365113.2582551952	6124672.848502301	15308202.779014526	12844457.70666531	8106617.215063404	6154360.517454575	10845624.502071925
Com_6562_pos	4,7,8-trimethoxyfuro[2,3-b]quinoline	--	C14 H13 N O4	281.067	6.079	282.075	--	--	--	--	--	--	--	--	--	--	Invalid mass	No results	No results					0.480683265059623	-1.05684	0.00436650276363767	0.944444444444444	1.12100083886807	down	1115796.1399833695	1686687.0864414442	1932077.4614177807	1444775.158478269	883828.1702256846	741815.7709296492	3870852.748065681	1600860.5439007883	3253022.966847774	2835754.9965288066	2708833.495113316	1967936.57069255
Com_2953_pos	Forskolin	Coleonol; Colforsin; Forskolin	C22 H34 O7	410.229	5.95	411.236	cpd:C09076	-	HMDB0252457	LMPR0104030004	Lipids and lipid-like molecules	Prenol lipids	Triterpenoids	Prenol Lipids [PR]	Isoprenoids [PR01]	C20 isoprenoids (diterpenes) [PR0104]	No results	No results	Full match	Lipids and lipid-like molecules	Prenol lipids	Triterpenoids	Triterpenoids	0.18525625460348	-2.43241	0.00438246108236323	1	1.20672626352687	down	1898705.683977028	1719897.6343641488	2457251.039629826	2398635.6151095573	2806182.592435245	2644462.8659468275	13552898.229843976	17835284.914823398	24416155.034230344	10059864.19127495	2870682.54169824	6431999.257669397
Com_2662_pos	Prostaglandin F2α-1-glyceryl ester	--	C23 H40 O7	450.26	6.486	451.267	--	--	--	--	--	--	--	--	--	--	Invalid mass	No results	No results	Lipids and lipid-like molecules	Fatty Acyls	Eicosanoids	Prostaglandins and related compounds	0.0898838305925667	-3.47579	0.00439099063677606	1	1.20538958676508	down	2227712.3653435707	1656269.9403346395	1176073.7430189217	1172516.5975729094	1778951.278904213	1680142.2103148536	22359201.47558418	20996092.13504117	37968941.28050085	3995450.1760174544	2698020.9098148546	19806649.878772
Com_17_neg	L-(-)-Malic acid	--	C4 H6 O5	134.02	1.535	133.013	--	--	HMDB0000156	--	Organic acids and derivatives	Hydroxy acids and derivatives	Beta hydroxy acids and derivatives	--	--	--	Invalid mass	Invalid mass	No results	Organic acids and derivatives	Hydroxy acids and derivatives	Beta hydroxy acids and derivatives	Beta hydroxy acids and derivatives	0.022818120058473	-5.45368	0.00447060356714992	1	1.19981546030518	down	31415847.774255864	22147208.32451703	16740101.37190241	58811226.79240152	18698530.94362928	30005924.995787263	134060138.43453658	1078962450.0062342	283146149.63366115	471374174.0330965	5729388971.760043	95946747.09853002
Com_703_pos	Ferulic acid O-hexoside	--	C16 H20 O9	356.111	5.384	379.1	--	--	--	--	--	--	--	--	--	--	No results	No results	Full match	Phenylpropanoids and polyketides	Cinnamic acids and derivatives	Hydroxycinnamic acids and derivatives	Hydroxycinnamic acid glycosides	0.0320734654915516	-4.96248	0.0046484505490134	1	1.14385029741676	down	2833310.1284979573	607937.0664598312	1814243.9546039607	484246.01746165263	827878.956099622	654905.1733604564	4373996.783538404	16321360.586385936	8365045.853855493	184497694.21251827	5747652.85470659	5881057.114822853
Com_10698_neg	Isopimpinellin	Isopimpinellin; 5,8-Dimethoxypsoralen	C13 H10 O5	246.052	5.352	245.044	cpd:C02162	map01061 Biosynthesis of phenylpropanoids;map01110 Biosynthesis of secondary metabolites	HMDB0034312	--	Phenylpropanoids and polyketides	Coumarins and derivatives	Furanocoumarins	--	--	--	No results	No results	Full match	Phenylpropanoids and polyketides	Coumarins and derivatives	Furanocoumarins	8-methoxypsoralens	0.37949237868666	-1.39786	0.00467075897740453	0.944444444444444	1.10448931604567	down	419862.1502931824	327188.3902494814	221342.72297658364	164157.38266703123	238971.88159092487	99254	374701.0632710476	392342.538028367	834692.8954257293	830848.138703344	462498.9609000747	980558.1326707116
Com_1304_pos	Obacunone	Obacunone	C26 H30 O7	454.197	6.52	437.194	cpd:C08775	-	HMDB0035858	--	Lipids and lipid-like molecules	Prenol lipids	Triterpenoids	--	--	--	No results	No results	Full match	Lipids and lipid-like molecules	Prenol lipids	Triterpenoids	Limonoids	3.65678226611137	1.870574727594506	0.00470267224157906	0.916666666666667	1.13989458088948	up	54584683.18661861	99621565.35117672	69713302.55451207	14851189.856549716	66116005.60900216	44890013.27057899	25464855.27491342	9771333.07385866	13370372.390104892	15443136.6716298	18065819.654002868	13535996.85523819
Com_4412_pos	Auraptene	--	C19 H22 O3	298.157	7.439	299.164	--	--	HMDB0034054	--	Lipids and lipid-like molecules	Prenol lipids	Terpene lactones	--	--	--	No results	No results	Full match	Lipids and lipid-like molecules	Prenol lipids	Terpene lactones	Terpene lactones	0.165288460805141	-2.59694	0.00490589722883096	1	1.19716478085573	down	771261.9248878235	594447.741297907	544933.8681573272	464130.4262694341	873358.3471391302	651436.5528774534	5806766.698066981	8968722.099466035	3615770.845591512	1469377.0765636354	977053.9667513656	2754814.4505421487
Com_2213_pos	4,6,8-trihydroxy-7-methoxy-3-methyl-3,4-dihydro-1H-2-benzopyran-1-one	--	C11 H12 O6	240.064	1.431	241.071	--	--	--	--	--	--	--	--	--	--	Full match	No results	No results					0.370661553698433	-1.43183	0.00493166060097312	1	1.16167981725304	down	4267331.79051578	10191805.433608543	6115223.1326971445	17535050.395789377	20953324.539308224	11659980.577718852	26369642.88135505	27846305.910433784	41937268.63912053	40950026.41583709	22170718.247954886	31527363.707697187
Com_6336_neg	Chikusetsusponin Iva	--	C42 H66 O14	794.446	6.462	793.438	--	--	--	--	--	--	--	--	--	--	No results	No results	Full match	Lipids and lipid-like molecules	Prenol lipids	Terpene glycosides	Triterpene saponins	0.17975144361783	-2.47592	0.00501292511044372	0.888888888888889	1.19340285847837	down	431254.985918104	404835.78087110247	292359.8035148214	492910.1165432194	342622.27635699365	386009.6480254253	3251609.4247203744	3001356.331432086	2162952.557176527	2684233.711751998	370933.2272846432	1602482.1356437365
Com_2227_neg	Tetranor-12R-HETE	--	C16 H26 O3	266.188	6.379	265.18	--	--	--	LMFA01050143	--	--	--	Fatty Acyls [FA]	Fatty Acids and Conjugates [FA01]	Hydroxy fatty acids [FA0105]	Full match	No results	No results	Lipids and lipid-like molecules	Fatty Acyls	Fatty acids and conjugates	Long-chain fatty acids	0.323825837670261	-1.62671	0.00502977143169709	0.972222222222222	1.11616932431816	down	4094823.7600186495	5140798.088337814	4057093.58519936	6359852.575392852	3013133.5830026614	2353962.827657734	20436686.284846403	10024057.112037094	20690565.581689443	6677580.529994951	5164546.034513528	14269282.58840268
Com_3100_pos	O-p-coumaroyl-O-salicyloyl quinic acid	--	C23 H22 O10	458.12	5.397	441.117	--	--	--	--	--	--	--	--	--	--	No results	No results	Full match					0.0839284165992902	-3.5747	0.00505263463142851	1	1.19573703456555	down	785960.2375940081	627112.1391754941	548014.4868561097	499519.7244115656	883900.7430511586	675561.6771564462	4410019.84530344	6321087.701434171	29884825.693965103	3263080.856258993	1481482.52703028	2538286.304778043
Com_5097_pos	Taurochenodeoxycholic Acid (sodium salt)	--	C26 H45 N O6 S	516.32	7.434	517.328	--	--	--	--	--	--	--	--	--	--	Invalid mass	No results	No results					0.116514364479364	-3.10142	0.00516528860346666	0.944444444444444	1.18881723623439	down	653639.073656988	503790.2927931608	461827.6324719142	393347.2820234199	740165.0756682295	552087.9110310713	650100.4785611653	2585194.672432184	12219650.577559222	3110939.684277785	3766190.2864995305	6032300.507949788
Com_5034_pos	N-Feruloyl putrescine	--	C14 H20 N2 O3	264.148	5.361	265.155	--	--	--	--	--	--	--	--	--	--	No results	No results	Full match	Phenylpropanoids and polyketides	Cinnamic acids and derivatives	Hydroxycinnamic acids and derivatives	Hydroxycinnamic acids and derivatives	0.336697090476956	-1.57048	0.00519900215902574	1	1.17149742159394	down	3174289.0014001424	785192.7727877566	3750115.4213208426	1779439.5243185277	753161.389329379	1945008.953484801	7287862.168427686	4854805.071686202	6957556.719816126	7114262.564655298	4857019.143694877	5124848.287072866
Com_1440_pos	(2R,3S,4S,5R,6R)-2-(hydroxymethyl)-6-(2-phenylethoxy)oxane-3,4,5-triol	--	C14 H20 O6	306.108	5.609	307.116	--	--	--	--	--	--	--	--	--	--	Invalid mass	No results	No results					2.12109180133465	1.084807062388581	0.00520021114724647	1	1.11054116620834	up	106934747.8159707	41762688.984173216	51318980.56723915	39056796.05592013	76921285.28063124	48026947.51600693	38682176.02402892	20476436.39848531	32979261.90099047	34042338.00179085	21680872.30887017	23758760.38663423
Com_2052_neg	Camelliaside A	--	C33 H40 O20	756.211	5.366	755.204	--	--	HMDB0039951	LMPK12111752	Phenylpropanoids and polyketides	Flavonoids	Flavonoid glycosides	Polyketides [PK]	Flavonoids [PK12]	Flavones and Flavonols [PK1211]	No results	No results	Full match	Phenylpropanoids and polyketides	Flavonoids	Flavonoid glycosides	Flavonoid-3-O-glycosides	0.0404088720891638	-4.62918	0.00520509809245448	1	1.21925572174481	down	408246.1583349954	369618.7865597782	319157.2430363729	465605.635947412	348471.5092512434	380151.0131755214	3237696.2630146784	8837553.613599777	1722278.82966905	973743.7910360674	37382500.5680091	4547892.382041064
Com_99_pos	gamma,gamma-Dimethylallyl pyrophosphate	--	C5 H12 O7 P2	246.006	1.166	247.013	--	--	HMDB0001120	--	Lipids and lipid-like molecules	Prenol lipids	Isoprenoid phosphates	--	--	--	No results	No results	Full match	Lipids and lipid-like molecules	Prenol lipids	Isoprenoid phosphates	Isoprenoid phosphates	2.16288422311385	1.1129564414395556	0.00528923950034842	0.916666666666667	1.08941914839702	up	1325393603.9088116	854039521.1798172	893368015.1144309	433554385.6236341	1278432478.8257537	873240338.405465	435720548.4598788	250088768.96997103	668890240.7245575	422563024.1321219	388373547.7228597	450328368.9651317
Com_537_pos	Nor-9-carboxy-δ9-THC	--	C21 H28 O4	344.197	6.3	345.204	--	--	--	--	--	--	--	--	--	--	Invalid mass	No results	No results	Organoheterocyclic compounds	Benzopyrans	1-benzopyrans	2,2-dimethyl-1-benzopyrans	0.124991985433056	-3.00009	0.00529328775362081	1	1.20678487678165	down	6598834.375534303	4195249.409796624	6631605.425419179	5222356.639250641	6006561.81142605	5685413.5577037325	58032184.039931946	142677884.65555936	24988054.430576235	17698054.131472617	13332125.73156649	18009481.99889553
Com_3014_pos	5-O-p-Coumaroyl shikimic acid	--	C16 H16 O7	320.088	5.44	321.095	--	--	--	--	--	--	--	--	--	--	No results	No results	Full match					0.35132306943089	-1.50913	0.00531679726032707	0.944444444444444	1.1372346929406	down	11981691.942988249	2710350.567307256	4841722.14355713	2940933.509118928	10767141.238062842	2933038.8192413724	18173110.969857708	17141692.445552178	21821413.761409864	18191275.330404155	9140574.279838726	18499490.33600256
Com_482_pos	Palmitic Acid	Hexadecanoic acid; Hexadecanoate; Hexadecylic acid; Palmitic acid; Palmitate; Cetylic acid	C16 H32 O2	273.267	6.588	274.274	cpd:C00249	map00061 Fatty acid biosynthesis;map00062 Fatty acid elongation;map00071 Fatty acid degradation;map00073 Cutin, suberine and wax biosynthesis;map01040 Biosynthesis of unsaturated fatty acids;map01060 Biosynthesis of plant secondary metabolites;map01100 Metabolic pathways;map01212 Fatty acid metabolism	HMDB0000220	LMFA01010001	Lipids and lipid-like molecules	Fatty Acyls	Fatty acids and conjugates	Fatty Acyls [FA]	Fatty Acids and Conjugates [FA01]	Straight chain fatty acids [FA0101]	Invalid mass	No results	No match	Lipids and lipid-like molecules	Fatty Acyls	Fatty acids and conjugates	Long-chain fatty acids	2.44938507000725	1.292419599103691	0.00538966139153098	1	1.1286260957627	up	112618824.79625385	195778207.3353941	165689063.215591	97300956.73187092	97114893.901687	310876216.4653996	91018779.2589232	46994619.58444737	74599971.81232324	58133453.90386065	68100993.5259842	60998728.88606492
Com_691_neg	Polydatin	Piceid; Polydatin; 3,4,5-Trihydroxystilbene-3-beta-monoglucoside	C20 H22 O8	390.131	5.444	389.123	cpd:C10275	-	HMDB0030564	LMPK13090012	Phenylpropanoids and polyketides	Stilbenes	Stilbene glycosides	Polyketides [PK]	Aromatic polyketides [PK13]	Diphenyl ethers, biphenyls, dibenzyls and stilbenes [PK1309]	No results	No results	Full match	Phenylpropanoids and polyketides	Stilbenes	Stilbene glycosides	Stilbene glycosides	0.132886058675918	-2.91174	0.0054158117499416	1	1.16548229479003	down	18069931.041678127	387197.648878759	9518687.29487147	7073234.607408601	4895479.211613083	2018070.3374865705	54217991.593923	91814181.9785442	54366999.06765977	35977079.79431563	24164346.288103964	55238201.2513084
Com_9340_neg	1-benzyl-3-(2-methylphenyl)-3,7-dihydro-1H-purine-2,6-dione	--	C19 H16 N4 O2	332.126	6.239	331.119	--	--	--	--	--	--	--	--	--	--	Full match	No results	No results					0.330458360512335	-1.59746	0.00550395647797207	0.972222222222222	1.16604458917034	down	333533.3869711608	314629.8368048958	226624.75032860244	390476.7662058185	272166.9001117079	300515.9070722719	562898.1152720978	1031671.6839701964	1608925.3761668543	935601.8886100004	334285.2550774901	1088430.5055053723
Com_3961_pos	16α-Hydroxydehydroepiandrosterone	16alpha-Hydroxydehydroepiandrosterone; 5-Androstene-3beta,16alpha-diol-17-one	C19 H28 O3	321.228	6.842	322.235	cpd:C05139	map00140 Steroid hormone biosynthesis	HMDB0000352	--	Lipids and lipid-like molecules	Steroids and steroid derivatives	Androstane steroids	--	--	--	Invalid mass	No results	No results	Lipids and lipid-like molecules	Steroids and steroid derivatives	Androstane steroids	Androgens and derivatives	2.18828211488459	1.1297987433901113	0.00568353068620657	0.916666666666667	1.10392908027231	up	13642519.70301932	8553225.42668313	16377067.084090147	7799618.978160651	12879498.425026331	9649739.752231505	4444397.923333194	2804218.336269943	4894667.797747894	11536729.344172817	4404376.156015656	3402258.759213231
Com_9390_neg	2-Acetylpyrazine	--	C6 H6 N2 O	122.049	4.993	121.041	--	--	HMDB0031861	--	Organic oxygen compounds	Organooxygen compounds	Carbonyl compounds	--	--	--	No results	No results	Full match	Organic oxygen compounds	Organooxygen compounds	Carbonyl compounds	Aryl alkyl ketones	3.56120207355405	1.8323643009756172	0.00574998524911818	1	1.15085230228077	up	2323134.7919262047	965216.7407290476	842318.3135273845	602833.4177279066	2006766.3494407807	450096.1294255769	234949.0648081372	410848.8581492877	339929.860893856	449911.4707029509	178758.71816124083	404685.9192583927
Com_3835_pos	2-Hydroxybutyric acid	2-Hydroxybutanoic acid; 2-Hydroxybutyrate; 2-Hydroxybutyric acid	C4 H8 O3	104.048	5.691	247.059	cpd:C05984	map00640 Propanoate metabolism	HMDB0000008	--	Organic acids and derivatives	Hydroxy acids and derivatives	Alpha hydroxy acids and derivatives	--	--	--	No results	No results	Full match	Organic acids and derivatives	Hydroxy acids and derivatives	Beta hydroxy acids and derivatives	Beta hydroxy acids and derivatives	0.311049458425035	-1.68478	0.00580640024693054	0.972222222222222	1.13767219114534	down	2827760.090778008	2755727.092313873	2259654.774269076	1728713.707022741	3543474.8387075188	2723888.871012072	4003306.919931992	11656853.84290673	14762020.740293987	9489408.541444028	7734824.712859175	3275452.955510565
Com_7468_neg	Morin Hydrate	--	C15 H12 O8	320.053	5.712	319.045	--	--	HMDB0030796	--	Phenylpropanoids and polyketides	Flavonoids	Flavones	--	--	--	No results	No results	Full match	Phenylpropanoids and polyketides	Flavonoids	Flavones	Flavonols	0.20734822224136	-2.26987	0.00594768152966745	1	1.19498970637295	down	295574.0811660367	245914.38596922343	186173.9530231905	298744.1695342878	228073.50852710195	221925.74662371963	733160.8889946348	2711180.117483045	1977717.980157832	392217.6837238527	645640.2936325733	660500.2206076679
Com_5362_pos	3-(2-Naphthyl)-D-Alanine	--	C13 H13 N O2	215.094	6.245	216.101	--	--	--	--	--	--	--	--	--	--	No results	No results	Full match					0.39941401727164	-1.32404	0.00600853516183882	0.916666666666667	1.11522634620616	down	1529333.8435716063	1652748.317630106	2495424.4972203	2242664.462189443	2860944.1471772287	1797245.211810713	6372156.203850498	5709364.236862102	5334971.248871908	8432831.738343645	3523801.702481837	2118910.5410494152
Com_2874_pos	Deoxyarbutin	--	C11 H14 O3	194.095	7.158	195.102	--	--	--	--	--	--	--	--	--	--	No results	No results	Full match	Benzenoids	Phenols	4-alkoxyphenols	4-alkoxyphenols	1.77112546422614	0.824666414351585	0.00602488189477265	0.916666666666667	1.15104837331397	up	22465340.060331844	18419602.685189843	16137816.269051028	13251901.065728856	25529403.272987127	22857144.55039126	7731254.151096325	18589537.41985632	10650512.21097662	9295632.463913674	8018885.147636355	12711808.249617012
Com_2884_neg	18-Nor-4,15-dihydroxyabieta-8,11,13-trien-7-one	--	C19 H26 O3	302.188	9.039	283.17	--	--	--	--	--	--	--	--	--	--	No results	No results	Full match					0.0619346072334913	-4.01311	0.00610530156157537	1	1.18422919525907	down	480952.4111675146	484647.3524714756	319282.0484245114	526392.690069514	404639.1025706936	475498.7723631964	853858.7803120248	17613128.98900485	5710665.435594574	1583669.5135099564	2602568.175235085	15091819.851716872
Com_1824_neg	Salicylic acid O-glucoside	--	C13 H16 O8	300.084	5.102	299.077	--	--	--	--	--	--	--	--	--	--	No results	No results	Full match					0.252816453814752	-1.98384	0.00618762886052042	0.944444444444444	1.13796455546127	down	12201301.31864949	1350101.8933951117	2924408.042517509	4941197.32857219	2975055.347894929	779993.7049253576	11724029.16145684	32045616.291525647	13049150.909918074	13161045.707535844	10600549.582732435	18986140.73083117
Com_2188_neg	Sugiol	--	C20 H28 O2	300.208	9.083	299.201	--	--	HMDB0036564	--	Lipids and lipid-like molecules	Prenol lipids	Diterpenoids	--	--	--	No results	No results	Full match	Lipids and lipid-like molecules	Prenol lipids	Diterpenoids	Diterpenoids	0.111907707991726	-3.15962	0.00618852866065934	0.916666666666667	1.09851825967718	down	1566449.182501315	2116848.9480887754	747766.1750939523	1436342.0988184982	512659.6860796877	346619.16389690706	1290562.153352016	25695230.450640675	8421024.454249036	2982060.251455866	5098604.480126105	16621740.132373596
Com_1487_pos	Ethyl gallate	--	C9 H10 O5	198.053	1.251	221.043	--	--	HMDB0033836	--	Benzenoids	Benzene and substituted derivatives	Benzoic acids and derivatives	--	--	--	No results	No results	Full match	Benzenoids	Benzene and substituted derivatives	Benzoic acids and derivatives	Galloyl esters	0.262644969935657	-1.92881	0.00619058888271095	0.888888888888889	1.12491502110114	down	9306151.902843071	5810531.753964853	9939836.399376508	6681946.171244812	7587114.20957798	14257672.768328529	31198952.329111747	47737323.59106576	31067998.132175524	50625437.81358478	36062241.31182546	7322055.613124967
Com_1295_neg	Isovanillic acid	--	C8 H8 O4	168.041	4.974	167.034	--	--	HMDB0060003	--	Benzenoids	Benzene and substituted derivatives	Benzoic acids and derivatives	--	--	--	Invalid mass	Invalid mass	No results	Benzenoids	Benzene and substituted derivatives	Benzoic acids and derivatives	P-methoxybenzoic acids and derivatives	0.33044908303486	-1.5975	0.00624861788424989	1	1.13402693960011	down	12671755.172770794	12158142.998622851	7351869.163281439	13793089.278738584	10603321.108487217	10839791.448030312	16595120.76294127	41534627.824535735	33343907.35925893	72672396.82959493	18484316.396123085	21388865.956787027
Com_4629_neg	Sibiricose A6	--	C23 H32 O15	548.172	5.472	547.165	--	--	--	--	--	--	--	--	--	--	No results	No results	Full match	Phenylpropanoids and polyketides	Cinnamic acids and derivatives	Hydroxycinnamic acids and derivatives	Coumaric acids and derivatives	0.127889387949704	-2.96703	0.00626711907401032	1	1.17425964776792	down	422983.0862124688	386910.2008550476	272225.815373696	403250.1095452044	328265.6661286629	305533.09998589166	6309313.691361633	4599076.103209905	891896.068788506	803185.4004168053	3148625.251067248	818222.6654649416
Com_3195_pos	(-)-epigallocatechin	(-)-Epigallocatechin; Epigallocatechol	C15 H14 O7	306.073	5.415	307.08	cpd:C12136	map00941 Flavonoid biosynthesis;map01110 Biosynthesis of secondary metabolites	HMDB0038361	--	Phenylpropanoids and polyketides	Flavonoids	Flavans	--	--	--	No results	No results	Full match	Phenylpropanoids and polyketides	Flavonoids	Flavans	Epigallocatechins	0.139130046852367	-2.84549	0.00627761641386971	0.944444444444444	1.09901986415958	down	2606266.7946714326	652052.9780411982	993132.022337425	543329.3857291337	961421.9905595228	734810.8455655944	2551917.18616799	6395597.500881047	6318661.601397775	26553855.797678005	1771674.8889499754	3062586.3551933803
Com_2732_pos	N'-[6-(tert-butyl)thieno[3,2-d]pyrimidin-4-yl]-4-methylbenzohydrazide	--	C18 H20 N4 O S	362.119	4.774	363.126	--	--	--	--	--	--	--	--	--	--	Invalid mass	No results	No results					0.0531711709356335	-4.23321	0.00632573437649884	1	1.18519913035114	down	586542.2783784969	469461.3854844697	416367.26985335327	359337.1517128651	609682.9459364129	560264.3672808852	21436902.810933564	13088060.73152927	17123893.708560906	1700936.4908072515	1503341.5628486178	1599550.348606914
Com_6714_pos	Betulonic acid	--	C30 H46 O3	454.345	7.225	455.352	--	--	HMDB0249168	--	Lipids and lipid-like molecules	Prenol lipids	Triterpenoids	--	--	--	No results	No results	Full match	Lipids and lipid-like molecules	Prenol lipids	Triterpenoids	Triterpenoids	0.153352422257319	-2.70508	0.00646792558974575	0.916666666666667	1.17932132023701	down	471755.6671133172	406489.85815973865	352470.49245913187	302301.78861919214	529843.4439174576	473412.9422869643	433840.8646252882	1397844.0953138012	6298267.943508035	3079818.044838814	2782232.426113771	2546856.300734972
Com_1162_neg	Isoliquiritin	Isoliquiritin	C21 H22 O9	418.126	5.865	417.119	cpd:C16978	-	HMDB0037318	LMPK12120021	Phenylpropanoids and polyketides	Flavonoids	Flavonoid glycosides	Polyketides [PK]	Flavonoids [PK12]	Chalcones and dihydrochalcones [PK1212]	No results	No results	Full match	Phenylpropanoids and polyketides	Flavonoids	Flavonoid glycosides	Flavonoid O-glycosides	0.0600974539102559	-4.05655	0.00646908446137022	1	1.11481406931327	down	1722960.4535570326	535062.25731945	1872182.6788108284	1185921.8878617615	515901.110727779	502445.0100468689	5875838.751092229	4996078.661722741	4775569.804544181	81488152.8964039	2367038.0279274103	5900679.0085650105
Com_3997_pos	Pyridoxal 5'-Phosphate	Pyridoxal phosphate; Pyridoxal 5-phosphate; Pyridoxal 5'-phosphate; PLP	C8 H10 N O6 P	247.024	1.174	248.031	cpd:C00018	map00730 Thiamine metabolism;map00750 Vitamin B6 metabolism;map01100 Metabolic pathways;map04977 Vitamin digestion and absorption	HMDB0001491	--	Organoheterocyclic compounds	Pyridines and derivatives	Pyridine carboxaldehydes	--	--	--	No results	No results	Full match	Organoheterocyclic compounds	Pyridines and derivatives	Pyridine carboxaldehydes	Pyridoxals and derivatives	2.49766448088775	1.3205796882068763	0.00653483536443698	0.972222222222222	1.0728176773825	up	10479419.025415964	6411814.947638014	16122521.39721292	4100933.075048005	11473204.12117263	6982468.228604783	3610194.0710713225	1858046.0320383229	6076134.061977273	3380617.001593122	3343284.8406048743	3980653.430723869
Com_8248_neg	Folic acid	Folate; Pteroylglutamic acid; Folic acid	C19 H19 N7 O6	441.139	5.124	440.132	cpd:C00504	map00670 One carbon pool by folate;map00790 Folate biosynthesis;map01061 Biosynthesis of phenylpropanoids;map01100 Metabolic pathways;map01523 Antifolate resistance;map04976 Bile secretion;map04977 Vitamin digestion and absorption	HMDB0000121	--	Benzenoids	Phenols	Methoxyphenols	--	--	--	No results	No results	Full match	Organic acids and derivatives	Carboxylic acids and derivatives	Amino acids, peptides, and analogues	Glutamic acid and derivatives	0.183551603942346	-2.44574	0.00665003732247712	0.972222222222222	1.19414831749958	down	210702.85004200324	193254.93699795188	144323.1327575187	223869.21854022008	178951.92370235396	185659.7081468753	1350241.9491728556	2026235.280099916	1449818.320694585	527296.9045586225	222366.0854001217	617186.8522764388
Com_5001_neg	Ligustroflavone	--	C33 H40 O18	724.22	5.634	723.213	--	--	HMDB0254089	--	Lipids and lipid-like molecules	Sphingolipids	Glycosphingolipids	--	--	--	No results	No results	Full match	Phenylpropanoids and polyketides	Flavonoids	Flavonoid glycosides	Flavonoid-7-O-glycosides	0.118665552378441	-3.07503	0.00666805275898537	1	1.17107055427304	down	471804.4471916162	347347.5489213691	298240.68073924934	420173.00177406793	317041.0023792455	295704.5865236453	5434172.866631374	6668607.521150459	1188208.2427315256	476590.6745027478	1433052.9413726814	2920138.4779706965
Com_1307_neg	Sibiricose A5	--	C22 H30 O14	236.079	5.181	517.155	--	--	--	--	--	--	--	--	--	--	No results	Invalid mass	No match	Phenylpropanoids and polyketides	Cinnamic acids and derivatives	Hydroxycinnamic acids and derivatives	Coumaric acids and derivatives	0.0135117723687903	-6.20964	0.00673140047346109	1	1.23204438357459	down	208177.5595039817	186781.7303978981	128909.93763924146	225478.7033522049	180217.0152393705	172469.9136568728	1894839.9104785183	761491.8890933311	2167515.4691935545	71849409.73417725	3446449.7398467828	1441381.5963737182
Com_3246_pos	1,2,3,6,7-Pentamethoxyxanthone	--	C18 H18 O7	346.105	5.398	347.112	--	--	--	--	--	--	--	--	--	--	No results	No results	Full match					0.320855180209994	-1.64001	0.00706121607304575	0.944444444444444	1.09299943664781	down	10222647.246742329	1698161.1496173297	6443311.397746015	1506755.851950186	3134317.1463200487	1792269.872928725	10656330.031732742	11009471.809509717	16651231.395343894	12430804.507105311	5810295.012828256	20727397.273181204
Com_5171_pos	Osthole	--	C15 H16 O3	244.109	6.579	245.117	--	--	--	--	--	--	--	--	--	--	No results	No results	Full match	Phenylpropanoids and polyketides	Coumarins and derivatives	Not available	Coumarins and derivatives	0.440839722411896	-1.18167	0.0071100799210213	0.944444444444444	1.06711383476289	down	1616515.164995659	1090646.7199922332	1066213.8343985332	876472.2041389171	3105817.3109311974	2261029.663301765	2652655.241535399	6586010.497199619	3610067.411513081	4195360.928569574	2303531.6416225056	3374226.210133513
Com_3726_neg	Coumarin-3-carboxylic acid	--	C10 H6 O4	190.026	5.4	235.024	--	--	--	--	--	--	--	--	--	--	No results	No results	Full match	Phenylpropanoids and polyketides	Coumarins and derivatives	Not available	Coumarins and derivatives	0.152691121205447	-2.71131	0.00717440090269676	1	1.16904039265726	down	1147145.9425223926	1049314.9288916131	767390.4906768022	1119515.051678926	890268.7583582271	914045.5963231887	2159482.6906921794	11496267.300238531	9442764.670645729	11345534.070348166	1896318.8176238588	2219050.457011626
Com_4532_pos	Linarin	--	C28 H32 O14	592.177	5.577	593.184	--	--	HMDB0254097	LMPK12110449	Organic oxygen compounds	Organooxygen compounds	Ethers	Polyketides [PK]	Flavonoids [PK12]	Flavones and Flavonols [PK1211]	No results	No results	Full match	Phenylpropanoids and polyketides	Flavonoids	Flavonoid glycosides	Flavonoid-7-O-glycosides	0.172822533267863	-2.53264	0.00721071529848076	0.944444444444444	1.16063859203485	down	895685.9462449604	640638.218115761	537975.3717321096	408882.17951155634	794862.7640233844	652889.8810377991	4812076.71157936	8499839.58529849	4397622.828585435	2543508.582689228	685409.756182913	1807039.2387645585
Com_5798_neg	Lupulin A	--	C30 H46 O11	582.305	9.455	581.298	--	--	--	--	--	--	--	--	--	--	No results	No results	Full match	Organic acids and derivatives	Carboxylic acids and derivatives	Tricarboxylic acids and derivatives	Tricarboxylic acids and derivatives	0.249242889742153	-2.00438	0.00733318605641064	1	1.14096380244994	down	637122.9588635351	632092.9583950029	392241.36012788274	706566.432872539	559869.6847698933	618185.3444811046	1550912.531517376	4994187.825421627	832922.8796857094	1005084.2396385628	3524112.7245482355	2320181.6046259585
Com_2714_pos	Inosine	Inosine	C10 H12 N4 O5	268.081	3.095	269.088	cpd:C00294	map00230 Purine metabolism;map01100 Metabolic pathways	HMDB0000195	--	Nucleosides, nucleotides, and analogues	Purine nucleosides	-	--	--	--	Full match	Full match	Full match	Nucleosides, nucleotides, and analogues	Purine nucleosides	Not available	Purine nucleosides	0.291756268515597	-1.77716	0.00734017624015059	0.916666666666667	1.0917767241691	down	1085185.3466176796	1175672.5496168532	5910838.988052326	8083240.285725101	1544617.661118124	2814612.4191383403	21658116.379758205	5534025.3413215205	16156107.754467811	7691697.712092095	9555165.829755267	10060326.041891074
Com_6935_pos	dG-C8-IQ	--	C21 H21 N9 O4	463.167	1.886	464.174	--	--	--	--	--	--	--	--	--	--	Invalid mass	No results	No results	Nucleosides, nucleotides, and analogues	Purine nucleosides	Purine 2'-deoxyribonucleosides	Purine 2'-deoxyribonucleosides	0.119858042833224	-3.0606	0.00753515280133204	0.888888888888889	1.1553794906218	down	445478.6812441351	386992.9472093512	307551.6595287485	262856.44883811404	483657.91441671934	424600.51199506153	2072206.3772013013	2676144.687340156	5686739.554496029	5406268.01158424	3127069.032331046	313867.5306034384
Com_545_pos	19(R)-hydroxy Prostaglandin E1	--	C20 H34 O6	352.225	7.037	375.214	--	--	--	--	--	--	--	--	--	--	Invalid mass	No match	No results	Lipids and lipid-like molecules	Fatty Acyls	Eicosanoids	Prostaglandins and related compounds	0.0948264108031337	-3.39857	0.00775512682205782	0.972222222222222	1.16348029730553	down	4065188.956087056	2576708.7595624127	5484258.137374115	5793484.894101885	3400020.0681003057	2304154.791711508	36976499.21289712	138880126.08785433	29995424.939761896	5707428.294857613	8934865.024795102	28632618.08327288
Com_7499_pos	N'2-[3-(1H-pyrrol-1-yl)-2-pyridyl]furan-2-carbohydrazide	--	C14 H12 N4 O2	286.103	5.186	287.111	--	--	--	--	--	--	--	--	--	--	Invalid mass	No results	No results					0.296673962040582	-1.75305	0.00776185305282838	0.916666666666667	1.11431529395783	down	571226.1765262705	570424.1972799037	1075941.2490689126	437773.00381079473	763861.4551499475	1079370.0384438836	2077513.7810587704	1750055.36124042	3232106.0600484475	4116853.630322077	3342222.5005131653	644682.9275708263
Com_2629_neg	Phloridzin	Phlorizin; Phlorhizin; Phloridzin	C21 H24 O10	218.068	5.588	435.129	cpd:C01604	-	HMDB0036634	LMPK12120517	Phenylpropanoids and polyketides	Flavonoids	Flavonoid glycosides	Polyketides [PK]	Flavonoids [PK12]	Chalcones and dihydrochalcones [PK1212]	No results	Invalid mass	No results					0.253174282105205	-1.9818	0.00777086970617231	0.944444444444444	1.0962995195348	down	8821281.826980019	2103695.651515305	5579929.909318327	1045338.9129801426	2006623.2116806249	601342.4372365283	12907909.318667054	10690872.036038922	8468038.322643138	11041281.70900406	7393180.053249461	29120597.14178637
Com_9255_neg	8-O-Acetylharpagide	--	C17 H26 O11	406.147	3.921	405.139	--	--	--	--	--	--	--	--	--	--	No results	Full match	Full match					0.1814605488496	-2.46227	0.00778443779988853	1	1.14150726490344	down	108848.6098117746	111101.589062763	66132.88179904471	124239.1680632096	90799.43491042654	94975.60535083944	124404.42290216243	1380712.4860166449	449082.3765776822	718228.2403938174	389983.7806226564	222585.3099809092
Com_241_neg	Uridine	Uridine	C9 H12 N2 O6	244.069	2.156	243.062	cpd:C00299	map00240 Pyrimidine metabolism;map01100 Metabolic pathways	HMDB0000296	--	Nucleosides, nucleotides, and analogues	Pyrimidine nucleosides	-	--	--	--	Full match	Full match	Full match	Nucleosides, nucleotides, and analogues	Pyrimidine nucleosides	Not available	Pyrimidine nucleosides	0.305503335130383	-1.71074	0.00792519753284585	0.888888888888889	1.11320078632745	down	11527032.954881169	32067601.403984345	60263967.16241139	175572459.39688304	33743636.82986846	33173070.28909184	150650190.14170918	158923970.9512005	334921680.65059423	214132846.62699613	131723643.3263795	143343206.81272733
Com_2823_pos	5-(2,5-dihydroxyhexyl)oxolan-2-one	--	C10 H18 O4	202.121	5.627	203.128	--	--	--	--	--	--	--	--	--	--	Full match	No results	Full match					2.19595304093869	1.1348472035556612	0.00796445730611513	0.944444444444444	1.05318132666407	up	18459008.9343222	17664463.658876345	28432152.417913	11623568.00425656	40679180.95016861	19243916.438055247	9383083.222169852	5705762.238310504	14577223.851905586	11506574.79364642	8045513.025821579	12760531.786472332
Com_2009_pos	Curcumin	Curcumin; Kacha haldi	C21 H20 O6	368.126	5.518	369.133	cpd:C10443	map00945 Stilbenoid, diarylheptanoid and gingerol biosynthesis;map01110 Biosynthesis of secondary metabolites	HMDB0002269	--	Phenylpropanoids and polyketides	Diarylheptanoids	Linear diarylheptanoids	--	--	--	No results	No results	Full match	Phenylpropanoids and polyketides	Diarylheptanoids	Linear diarylheptanoids	Curcuminoids	0.0701456210507133	-3.8335	0.00797888057045892	0.888888888888889	1.15299287118663	down	1600663.0984323826	1195961.8844844983	961405.4222991272	807610.1719714431	1390598.5857920449	1169898.373518419	24700089.664466064	31845848.62851523	29084879.09262084	6474084.347875821	8380137.573154527	1105586.4481229712
Com_7072_neg	Heptamethoxyflavone	--	C22 H24 O9	432.142	5.907	431.134	--	--	--	--	--	--	--	--	--	--	No results	No results	Full match	Phenylpropanoids and polyketides	Flavonoids	O-methylated flavonoids	8-O-methylated flavonoids	0.224398400435304	-2.15587	0.00798337663825787	0.944444444444444	1.14201030936104	down	507692.8852825831	437880.6692331645	310843.6507594355	507313.90447659657	402198.061573499	417929.1435898294	1825503.5497452056	2098741.208636417	1230537.575274815	1407521.517695393	443700.8897678325	4508597.457036647
Com_5062_pos	Phytocassane E	--	C20 H28 O3	316.203	6.038	317.211	--	--	HMDB0031773	--	Lipids and lipid-like molecules	Prenol lipids	Diterpenoids	--	--	--	No results	No results	Full match	Lipids and lipid-like molecules	Prenol lipids	Diterpenoids	Isocopalane and spongiane diterpenoids	0.271902842279896	-1.87884	0.00798429915653247	0.972222222222222	1.14055455399477	down	1023964.3595836204	528187.9945564253	578528.660228614	517611.4728127975	762801.4106978341	933619.2666965238	2138666.7962582763	6861034.621852929	2962498.592550723	1410676.167979221	978553.8376505142	1627487.7770846148
Com_435_pos	2'-Deoxyadenosine	Deoxyadenosine; 2'-Deoxyadenosine	C10 H13 N5 O3	251.102	3.262	252.109	cpd:C00559	map00230 Purine metabolism;map01100 Metabolic pathways	HMDB0000101	--	Nucleosides, nucleotides, and analogues	Purine nucleosides	Purine 2'-deoxyribonucleosides	--	--	--	Full match	Full match	Full match	Nucleosides, nucleotides, and analogues	Purine nucleosides	Purine 2'-deoxyribonucleosides	Purine 2'-deoxyribonucleosides	0.283865082469218	-1.81672	0.00818172080946807	0.944444444444444	1.13191444959018	down	15432074.756911444	41178730.656325065	106176288.46951345	2.38706e+07	9704600.664396172	7160064.750904646	180450641.193939	137352651.9200008	108580624.6113922	113364894.9336911	92784960.83219393	84434830.2395741
Com_1742_pos	Linustatin	Linustatin	C16 H27 N O11	426.187	5.565	427.195	cpd:C08333	-	HMDB0303673	--	Organic oxygen compounds	Organooxygen compounds	Carbohydrates and carbohydrate conjugates	--	--	--	Invalid mass	No results	No match	Organic oxygen compounds	Organooxygen compounds	Carbohydrates and carbohydrate conjugates	Cyanogenic glycosides	0.0415106338337189	-4.59038	0.00819948278039114	0.972222222222222	1.16675375259799	down	1267735.4799944337	906746.167393416	761439.2845698036	585232.111124659	1125032.4200166685	924086.9192945868	19023513.259115964	37568680.481227584	61429449.7381478	11472753.286961503	1169868.1881543875	3524781.7544402382
Com_3247_neg	Methyl Dihydrojasmonate	--	C13 H22 O3	226.156	6.246	225.149	--	--	HMDB0031740	--	Lipids and lipid-like molecules	Fatty Acyls	Lineolic acids and derivatives	--	--	--	No results	No results	Full match	Lipids and lipid-like molecules	Fatty Acyls	Lineolic acids and derivatives	Jasmonic acids	1.58867569554512	0.6678246500607968	0.00833797023589642	0.888888888888889	1.05547909010245	up	19503485.836293515	21124728.174797934	15169931.931578044	23712872.199325304	12850233.445120065	14342621.692053482	11215962.977075549	8086118.3812693935	15690095.603478184	13203273.02566362	8849556.615034547	10120289.3596323
Com_116_neg	Aleuritic acid	--	C16 H32 O5	304.224	6.369	303.217	--	--	--	LMFA01050101	--	--	--	Fatty Acyls [FA]	Fatty Acids and Conjugates [FA01]	Hydroxy fatty acids [FA0105]	No results	Full match	Full match	Lipids and lipid-like molecules	Fatty Acyls	Fatty acids and conjugates	Long-chain fatty acids	0.069148079488487	-3.85417	0.00839406204849767	0.916666666666667	1.08233992087755	down	5123336.140609052	10507241.078058211	16364299.733055728	9295524.588654092	6575134.748907814	2033528.4822490728	417759558.00294393	53599743.84690454	127748221.69165218	27163265.95454431	8306324.071243926	87049071.00146744
Com_348_neg	12-Oxo leukotriene B4	--	C20 H30 O4	334.214	6.949	333.206	--	--	--	--	--	--	--	--	--	--	Full match	No results	Full match	Lipids and lipid-like molecules	Fatty Acyls	Eicosanoids	Leukotrienes	0.20123788743895	-2.31303	0.00847343026658956	1	1.08009316113616	down	16421208.015785784	14807143.656142596	12393104.047911316	13716005.681099528	7031127.641247493	2396858.177642741	28793242.921613816	179093764.91783866	47415461.77835579	21028163.32344807	31176463.15961132	24266647.25093715
Com_948_neg	4'-Hydroxypropiophenone	--	C9 H10 O2	150.067	5.482	149.06	--	--	--	--	--	--	--	--	--	--	No results	No results	Full match	Organic oxygen compounds	Organooxygen compounds	Carbonyl compounds	Alkyl-phenylketones	0.105307454054777	-3.24732	0.00848425788709787	1	1.15617009707579	down	3151739.144347171	1935598.0815611165	1986415.206382541	2633853.7531727576	1747982.2391741343	1838430.1787190745	8135917.065933602	20213769.673480235	78834534.00763096	6524455.299434266	5054477.186765859	7476899.977440144
Com_1004_neg	Pseudolaric Acid B	--	C23 H28 O8	432.177	6.342	431.17	--	--	HMDB0242636	--	-	-	-	--	--	--	No results	No results	Full match	Lipids and lipid-like molecules	Prenol lipids	Terpene lactones	Diterpene lactones	1.77228316951706	0.8256091313306801	0.00864079529830732	0.944444444444444	1.05111543409765	up	100404228.80998844	108037183.33773424	60370692.00418797	103375462.89777812	69414109.82723047	61078762.29992219	29063396.24500572	31018852.79179063	44566204.03470965	57260580.868507095	65328481.58103265	56396865.15967845
Com_1013_pos	5-Phenyl-2,4-pentadienoic acid	--	C11 H10 O2	174.068	5.726	175.076	--	--	--	--	--	--	--	--	--	--	No results	No results	Full match	Benzenoids	Phenol esters	Not available	Phenol esters	0.29235798176558	-1.77419	0.00875786624735943	0.972222222222222	1.1422085227948	down	14708842.240060093	10042254.771510622	10646619.419463878	9159421.910500951	15586657.853722394	11373821.243465727	62622826.771158	75464130.52872698	43219838.45138789	17273993.84566408	15240371.181529434	30802286.84154197
Com_5571_neg	Pantetheine	Pantetheine; (R)-Pantetheine	C11 H22 N2 O4 S	278.13	5.451	277.122	cpd:C00831	map00332 Carbapenem biosynthesis;map00770 Pantothenate and CoA biosynthesis;map01130 Biosynthesis of antibiotics	HMDB0003426	--	Organic acids and derivatives	Carboxylic acids and derivatives	Amino acids, peptides, and analogues	--	--	--	No results	No results	Full match	Organic acids and derivatives	Carboxylic acids and derivatives	Amino acids, peptides, and analogues	Beta amino acids and derivatives	0.293977858891189	-1.76622	0.00882837012047387	0.916666666666667	1.10976303432269	down	195517.6195545379	878218.6932960822	3946629.208529863	1052367.2899882705	530023.6946488749	662806.1465904315	2972808.3740197807	4898278.209149797	6469092.4658968095	2446192.172904178	3801126.453370171	4127161.721159227
Com_1402_neg	Isoferulic Acid	Isoferulic acid	C10 H10 O4	194.057	5.575	193.05	cpd:C10470	-	HMDB0000955	--	Phenylpropanoids and polyketides	Cinnamic acids and derivatives	Hydroxycinnamic acids and derivatives	--	--	--	No results	No results	Full match	Phenylpropanoids and polyketides	Cinnamic acids and derivatives	Hydroxycinnamic acids and derivatives	Hydroxycinnamic acids	0.423390487196683	-1.23994	0.00889060322669684	1	1.15930929213408	down	9410821.4441779	8790088.334572172	9026576.45925376	9822907.072554445	7968320.720309311	8099549.381816822	11408936.130791456	43394455.05043757	20692913.40953665	19302483.39693241	16150374.192149712	14510112.45900027
Com_660_neg	N-Acetyl-D-alloisoleucine	--	C8 H15 N O3	173.104	5.617	172.097	--	--	--	--	--	--	--	--	--	--	Invalid mass	Invalid mass	No results	Organic acids and derivatives	Carboxylic acids and derivatives	Amino acids, peptides, and analogues	Isoleucine and derivatives	1.94956253393886	0.9631504311944171	0.00909167850675056	0.972222222222222	1.08827639882492	up	125328164.61517134	115995217.95318586	100791623.54591234	95366950.80320735	89360360.0841862	70708911.6168024	27835079.50061933	56623686.95907092	25628920.082497127	73417733.7544773	55387233.77378011	67612635.30397841
Com_538_neg	Pantothenic acid	Pantothenate; Pantothenic acid; (R)-Pantothenate	C9 H17 N O5	219.11	5.05	218.103	cpd:C00864	map00410 beta-Alanine metabolism;map00770 Pantothenate and CoA biosynthesis;map01100 Metabolic pathways;map01110 Biosynthesis of secondary metabolites;map04977 Vitamin digestion and absorption	HMDB0000210	--	Organic oxygen compounds	Organooxygen compounds	Alcohols and polyols	--	--	--	Full match	Full match	Full match	Organic oxygen compounds	Organooxygen compounds	Alcohols and polyols	Secondary alcohols	0.442453670881029	-1.1764	0.00918416718760912	0.916666666666667	1.08563061173844	down	23200327.628413253	36633223.89521248	75291497.16814315	59199914.84647738	24303115.350507483	17134165.193882473	96372368.4745873	100303166.29920554	130539354.08344844	70250990.01862459	70013271.58844548	65372670.18660205
Com_4831_neg	Sec-O-Glucosylhamaudol	sec-o-Glucosylhamaudol	C21 H26 O10	438.152	5.469	437.144	cpd:C17484	-	HMDB0258199	--	Organoheterocyclic compounds	Benzopyrans	1-benzopyrans	--	--	--	No results	No results	Full match	Organoheterocyclic compounds	Benzopyrans	1-benzopyrans	Pyranochromenes	0.322239328099015	-1.6338	0.0093257600313165	0.972222222222222	1.0786039987691	down	3851975.6017512144	1006122.3236884231	2696255.219696292	1597565.9032464102	1327762.7251140412	372136.47265887127	3549955.648083016	5725547.932507159	4408384.646303771	5463439.986913024	3928755.424684976	10600185.208558278
Com_1322_neg	N1-isopropyl-2-(1H-2-pyrrolylcarbonyl)-1-hydrazinecarboxamide	--	C9 H14 N4 O2	246.088	6.565	245.081	--	--	--	--	--	--	--	--	--	--	Invalid mass	No results	No match					30.6803259523753	4.939241905217694	0.00934688736258473	1	1.13404569019971	up	1550316.4183956694	2896246.576068577	3277463.439303569	4134216.49741821	2560030.016958948	76184389.25463305	305637.411756179	586116.5385388768	436903.5331898548	617339.8166847978	463070.72663714	544051.2569784528
Com_8733_neg	5-O-Caffeoylshikimic acid	5-O-Caffeoylshikimic acid	C16 H16 O8	336.084	5.637	335.077	cpd:C10434	map00940 Phenylpropanoid biosynthesis;map00941 Flavonoid biosynthesis;map00945 Stilbenoid, diarylheptanoid and gingerol biosynthesis;map01100 Metabolic pathways;map01110 Biosynthesis of secondary metabolites	HMDB0033999	--	Phenylpropanoids and polyketides	Cinnamic acids and derivatives	Hydroxycinnamic acids and derivatives	--	--	--	No results	No results	Full match	Phenylpropanoids and polyketides	Cinnamic acids and derivatives	Hydroxycinnamic acids and derivatives	Coumaric acids and derivatives	0.32545537939479	-1.61947	0.00935030502554543	0.916666666666667	1.0686871264886	down	589478.1078256929	248692.673489025	213533.3111362212	300833.9844734483	242808.69444615432	211717.5273408351	277186.94670284266	1699370.8372142282	831692.5960508799	1053779.9905498102	518911.8910719682	1171475.7137153794
Com_1189_pos	Neopterin	Neopterin; [S-(R*,S*)]-2-amino-6-(1,2,3-trihydroxypropyl)-1H-pteridin-4-one; [S-(R*,S*)]-2-amino-6-(1,2,3-trihydroxypropyl)-1H-pteridine-4-one; [S-(R*,S*)]-2-Amino-6-(1,2,3-trihydroxypropyl)-1H-pteridin-4-on; 6-(D-erythro-1,2,3-Trihydroxypropyl)pterin; 6-D-erythro-Neopterin; D-erythro-Neopterin; D-Neopterin	C9 H11 N5 O4	253.081	1.429	254.089	cpd:C05926	map00790 Folate biosynthesis	HMDB0000845	--	Organoheterocyclic compounds	Pteridines and derivatives	Pterins and derivatives	--	--	--	Full match	No results	No results	Organoheterocyclic compounds	Pteridines and derivatives	Pterins and derivatives	Biopterins and derivatives	0.191807960177136	-2.38227	0.00947115531312342	1	1.12169962047062	down	963916.8194582476	2766602.60040209	26170466.41947596	4386192.333508282	19149108.49391547	19326143.14264344	32843521.291474804	62632392.950630456	114479887.17873776	47937131.01183239	57102680.2722411	64354804.98477172
Com_8076_neg	Loureirin A	--	C17 H18 O4	286.12	5.881	285.113	--	--	HMDB0254174	LMPK12120602	Phenylpropanoids and polyketides	Linear 1,3-diarylpropanoids	Chalcones and dihydrochalcones	Polyketides [PK]	Flavonoids [PK12]	Chalcones and dihydrochalcones [PK1212]	No results	No results	Full match	Phenylpropanoids and polyketides	Linear 1,3-diarylpropanoids	Chalcones and dihydrochalcones	Retro-dihydrochalcones	4.21456288168609	2.0753830081244606	0.00955290825614311	0.888888888888889	1.13566869580043	up	3826663.096920722	2821551.809254597	2077188.789234419	1034052.7508150684	2391376.211537428	466551.68725393777	338121.6724813519	464244.4297321021	563642.08343172	570254.1739280814	513271.5657522072	544224.7868398263
Com_10357_neg	Scutellarin	--	C21 H18 O12	462.08	5.125	507.077	--	--	--	--	--	--	--	--	--	--	No results	No results	Full match	Phenylpropanoids and polyketides	Flavonoids	Flavonoid glycosides	Flavonoid-7-O-glucuronides	0.0677738636893974	-3.88313	0.00960475255032003	1	1.15555014698725	down	30373.100702839467	29532.530737654324	20359.326176764287	32769.889698362684	24948.29679775919	28371.854932998023	696428.4722794046	847147.9733558462	635662.5412531393	171062.48703448125	58364.40109117174	45893.8916944126
Com_4444_pos	Ursonic acid	--	C30 H46 O3	454.345	8.015	437.342	--	--	HMDB0036007	--	Lipids and lipid-like molecules	Prenol lipids	Triterpenoids	--	--	--	No results	Full match	Full match					0.106791242012503	-3.22713	0.00968492118864748	0.944444444444444	1.12913533216067	down	710106.130188902	568832.8145863338	559105.5275292062	436479.2210203591	797271.2266783426	678295.6496573804	688239.4447405877	4956797.236002993	15944007.44109021	1560519.371742566	6372612.044302411	5593911.689774794
Com_6783_pos	SPB 14:1;2O	--	C14 H29 N O2	243.22	6.161	244.227	--	--	--	--	--	--	--	--	--	--	No results	Full match	No results					6.24068396102667	2.6417041529828817	0.00978868797453473	0.833333333333333	1.12963609828741	up	2508752.061106204	5994782.139557267	4650833.3985041175	435152.2040001057	3826058.462023878	5087865.40597757	523016.4387130647	597234.8368191614	807927.5273276983	638791.29097513	469899.8338470181	569055.9310385542
Com_1569_pos	Isoguanosine	Isoguanosine; Crotonoside	C10 H13 N5 O5	283.092	3.097	284.099	cpd:C08432	-	--	--	--	--	--	--	--	--	No results	Full match	Full match	Nucleosides, nucleotides, and analogues	Purine nucleosides	Not available	Purine nucleosides	0.345459882899663	-1.53341	0.00979450725856717	0.944444444444444	1.06882448301739	down	2773440.692119793	10851975.126199853	21541873.437310383	18108956.17399973	6840960.869812045	5525095.725001498	45964894.41389322	24900149.637685616	47918455.37274134	18865335.31347692	32388642.127564345	19976777.39034548
Com_8681_pos	Biliverdin	Biliverdin; Biliverdin IX alpha	C33 H34 N4 O6	582.247	6.462	583.254	cpd:C00500	map00860 Porphyrin and chlorophyll metabolism;map01100 Metabolic pathways;map01110 Biosynthesis of secondary metabolites	HMDB0001008	--	Organoheterocyclic compounds	Tetrapyrroles and derivatives	Bilirubins	--	--	--	No results	No results	Full match	Organoheterocyclic compounds	Tetrapyrroles and derivatives	Bilirubins	Bilirubins	0.412723094864822	-1.27675	0.0099035154651541	0.916666666666667	1.14911700466434	down	527383.0011307831	394645.1522295436	348479.3477008521	287183.7890056657	573271.4992223156	414957.7073988753	1116963.8658643567	411440.44176239753	777114.8706069409	1199162.2326569555	786475.2594996775	1877435.6094332573
Com_2102_neg	Salidroside	Salidroside; p-Hydroxyphenethyl alcohol 1-O-beta-D-glucoside; Tyrosol glucoside	C14 H20 O7	300.12	5.539	299.113	cpd:C06046	map00350 Tyrosine metabolism	HMDB0257463	--	Organic oxygen compounds	Organooxygen compounds	Carbohydrates and carbohydrate conjugates	--	--	--	No results	Full match	Full match	Organic oxygen compounds	Organooxygen compounds	Carbohydrates and carbohydrate conjugates	O-glycosyl compounds	0.374024738857245	-1.41879	0.00991034489349824	0.888888888888889	1.06855854917959	down	29944260.63728536	3423652.2505980707	5268737.612550213	6213134.085339503	3922912.395403662	3667131.065126461	21213470.575293675	27259412.00078816	17768033.355194733	32184888.837829567	10626001.373619962	31152363.791386496
Com_2651_pos	(+/-)8-HEPE	--	C20 H30 O3	300.209	6.951	301.216	--	--	--	--	--	--	--	--	--	--	Invalid mass	No results	No match	Lipids and lipid-like molecules	Fatty Acyls	Eicosanoids	Hydroxyeicosapentaenoic acids	0.256673236383179	-1.962	0.0100568458510696	0.972222222222222	1.10125797558689	down	3436074.346782144	2091928.0501670493	3320543.418370643	1567401.588402141	2786908.602808806	999526.0499924652	7291152.39556579	21485366.303397287	14314785.650583802	3479339.1994142365	3418231.7011465454	5343664.506086427
Com_5903_neg	Estriol 17-sulfate	--	C18 H24 O6 S	368.131	4.952	367.124	--	--	--	--	--	--	--	--	--	--	Invalid mass	No results	No results	Lipids and lipid-like molecules	Steroids and steroid derivatives	Sulfated steroids	Sulfated steroids	0.0921081425406321	-3.44053	0.0100572803231831	1	1.21324095951665	down	188694.49850865925	173552.93787757482	124620.65264710427	210432.6099367457	147603.82455267073	165543.7685541378	359505.0675385766	677695.2241290421	401810.4727769107	2369408.215548604	6388643.508327748	773176.0183469643
Com_5929_pos	Heroin-d3	--	C21 H20 [2]H3 N O5	372.177	5.512	373.184	--	--	--	--	--	--	--	--	--	--	Full match	No results	No results					0.153541002074752	-2.7033	0.0101213971899242	1	1.12656393855625	down	619375.5620354599	489395.32524987566	363923.3825049844	330479.29696976586	569041.9201604055	478729.9682749786	3694449.4291298846	2860404.6539764064	8550057.519195568	809090.9350933201	671886.0988431466	1982086.1501153864
Com_2693_pos	Octadecanamine	--	C18 H39 N	269.308	8.551	270.316	--	--	--	--	--	--	--	--	--	--	Full match	No results	No results	Organic nitrogen compounds	Organonitrogen compounds	Amines	Monoalkylamines	0.296680644288624	-1.75302	0.0102317418041205	0.916666666666667	1.0566102196686	down	1819687.628393893	2421092.096523941	3701849.49774424	4697684.364583597	1491562.486411263	3542192.6746325195	13937704.769036869	20955517.279108047	4936049.031139719	5787794.264762824	3390620.913447752	10565019.574622916
Com_3667_neg	Adenosine 3'5'-cyclic monophosphate	--	C10 H12 N5 O6 P	329.052	3.203	328.045	--	--	--	--	--	--	--	--	--	--	Full match	Full match	Full match	Nucleosides, nucleotides, and analogues	Purine nucleotides	Cyclic purine nucleotides	3',5'-cyclic purine nucleotides	0.263223055646693	-1.92564	0.0102388236613573	0.972222222222222	1.13470217741744	down	427874.5891388626	3776056.00407468	8764632.029647902	3631759.553613106	2326534.096007205	1032352.8022903134	9205869.514904289	8558710.116950575	12617070.095069572	18136838.903637268	15179228.095504684	12128502.317458415
Com_2238_pos	Prostaglandin E2-1-glyceryl ester	--	C23 H38 O7	448.244	6.392	449.251	--	--	--	--	--	--	--	--	--	--	Invalid mass	No results	No results	Lipids and lipid-like molecules	Fatty Acyls	Eicosanoids	Prostaglandins and related compounds	0.239101196334205	-2.06431	0.0102536573978179	0.944444444444444	1.10445262507469	down	5254869.473948721	3870401.438721365	7283178.041298008	2780546.9752609297	4938395.434317196	3855612.491445406	28757311.18693384	25680918.44306107	38720701.81524143	6374983.910062172	6561088.226614433	10939140.470959868
Com_1710_neg	Chlorogenic acid	Chlorogenate; Chlorogenic acid; Caffeoyl quinic acid; trans-5-O-Caffeoyl-D-quinate	C16 H18 O9	354.095	5.242	353.087	cpd:C00852	map00940 Phenylpropanoid biosynthesis;map00941 Flavonoid biosynthesis;map00945 Stilbenoid, diarylheptanoid and gingerol biosynthesis;map01110 Biosynthesis of secondary metabolites	HMDB0003164	--	Organic oxygen compounds	Organooxygen compounds	Alcohols and polyols	--	--	--	Full match	Full match	Full match	Organic oxygen compounds	Organooxygen compounds	Alcohols and polyols	Quinic acids and derivatives	0.318687007675791	-1.64979	0.0102546999057882	0.916666666666667	1.04658750691227	down	24766626.9429038	4370023.3418401135	12307905.974117365	7880601.05732588	6716725.872284497	2260283.631736452	15690193.805837044	22599084.278563287	25205743.221961867	51100766.84749502	17787140.421675462	50561984.194556
Com_1101_pos	1,7-bis(3,4-dihydroxyphenyl)heptan-3-one	--	C19 H22 O5	330.145	6.021	331.153	--	--	--	--	--	--	--	--	--	--	Full match	No results	No results					0.337553285533639	-1.56681	0.0104310672810697	0.944444444444444	1.08451681417004	down	19823418.746475734	4815802.436111908	10824512.676171483	8016378.624633468	8658612.868882474	9871476.472510658	16531976.337203966	68965286.36679974	41971032.48507391	20875469.44135247	13444306.448815793	21916856.356887985
Com_2308_pos	(5S)-5-hydroxy-1,7-diphenylheptan-3-one	--	C19 H22 O2	282.162	6.748	283.169	--	--	--	--	--	--	--	--	--	--	Full match	No results	Full match					0.0622938520782229	-4.00477	0.0104754982698102	1	1.14880671628804	down	492860.0906508385	448798.3008599661	366659.7160060215	298689.0756674428	604979.8294594919	455234.1453532414	7854309.609916514	26227363.958973885	3175450.97046903	1425366.3917567004	605547.5466871035	3528725.440532576
Com_2331_pos	2-(2-acetyl-3,5-dihydroxyphenyl)acetic acid	--	C10 H10 O5	210.053	5.679	211.06	--	--	--	--	--	--	--	--	--	--	Full match	No results	No results					0.29491204746426	-1.76164	0.0105382345053979	1	1.02429138308184	down	5234666.315787982	4795028.38706073	4397554.570883512	1193264.6047003826	5689714.893318435	4380710.718426117	27010319.729298007	8678320.452888146	28530289.85763786	8628658.687036416	6677210.987534937	7589103.264731274
Com_652_pos	Thromboxane B2	Thromboxane B2; TXB2	C20 H34 O6	392.218	6.2	393.225	cpd:C05963	map00590 Arachidonic acid metabolism;map01100 Metabolic pathways;map04726 Serotonergic synapse;map04976 Bile secretion	HMDB0003252	LMFA03030002	Lipids and lipid-like molecules	Fatty Acyls	Eicosanoids	Fatty Acyls [FA]	Eicosanoids [FA03]	Thromboxanes [FA0303]	Invalid mass	No results	No results	Lipids and lipid-like molecules	Fatty Acyls	Eicosanoids	Thromboxanes	0.189637929812816	-2.39868	0.010658186248946	0.944444444444444	1.09945158166791	down	4134364.542253601	12435780.292973284	12397016.607571594	11158545.40524815	11202468.804424854	7610975.144905642	46722101.08947119	117410753.88803542	89679243.66047658	16363351.36245223	12305983.720447447	28316890.51495761
Com_1270_pos	Noroxycodone-d3	--	C17 H16 [2]H3 N O4	304.15	4.963	305.157	--	--	--	--	--	--	--	--	--	--	Full match	No results	No results					4.55619129980777	2.187828322438914	0.0107627288377081	0.972222222222222	1.08759119723034	up	125126592.26760744	37518800.09062378	17446532.46788606	11982179.286118954	43904465.75947902	32813807.04072269	7970659.589258864	6487109.787703364	10871356.29702391	15391996.430712832	8747250.747070301	9526598.87467658
Com_5955_neg	Tricin 4'-O-(beta-guaiacylglyceryl) ether 5-O-hexoside	--	C33 H36 O16	688.2	5.543	687.192	--	--	--	--	--	--	--	--	--	--	No results	No results	Full match					0.171984105183808	-2.53965	0.0108904974893208	1	1.11903170831657	down	429824.8605052789	354719.18854891096	275745.9110262717	456765.4106991697	307184.2612625579	319441.4168457782	674567.2951901482	2433960.678697123	1524650.7802942016	582697.2361075359	6273908.233377761	974629.546413376
Com_2165_neg	Engeletin	--	C21 H22 O10	434.121	5.446	433.113	--	--	--	--	--	--	--	--	--	--	No results	No results	Full match	Phenylpropanoids and polyketides	Flavonoids	Flavonoid glycosides	Flavonoid-3-O-glycosides	0.197445493960082	-2.34047	0.0113174338418642	0.916666666666667	1.01844730126871	down	7509752.306994243	1247550.730268856	585141.3363351175	3207532.891525241	2227326.796976837	601248.0847178774	4145937.666020351	9688317.65091368	5069009.858503358	40091378.62616747	4868836.9135824265	14024101.515113007
Com_10387_neg	Ala-trp	--	C14 H17 N3 O3	275.127	6.892	274.12	--	--	HMDB0013209	--	Organic acids and derivatives	Carboxylic acids and derivatives	Amino acids, peptides, and analogues	--	--	--	No results	No results	Full match	Organic acids and derivatives	Carboxylic acids and derivatives	Amino acids, peptides, and analogues	Dipeptides	0.314239519084056	-1.67006	0.0114555468582959	0.972222222222222	1.11367273379818	down	182497.65567297488	175257.9444494554	137365.72645465296	191234.80712970527	150611.72946045853	159574.82066451543	259299.7431871539	850381.3181504312	810628.9084274572	187223.0367240312	701939.7604482532	361810.9937318576
Com_4391_pos	Columbianadin	--	C19 H20 O5	328.129	6.217	329.137	--	--	HMDB0250407	--	Phenylpropanoids and polyketides	Coumarins and derivatives	Furanocoumarins	--	--	--	No results	No results	Full match	Phenylpropanoids and polyketides	Coumarins and derivatives	Furanocoumarins	Angular furanocoumarins	0.386443827974341	-1.37167	0.0115195274899432	0.888888888888889	1.07033119864536	down	2657201.281929133	2064843.527137218	2411622.859833443	1467268.3933755034	1434421.709805464	3157215.559460594	6929980.509719702	9064848.365710985	7498340.641436864	4331403.375013617	1862328.1341414447	4451497.303934205
Com_281_neg	Prostaglandin F3α	Prostaglandin F3alpha	C20 H32 O5	398.233	8.585	397.226	cpd:C06476	-	HMDB0002122	--	Lipids and lipid-like molecules	Fatty Acyls	Eicosanoids	--	--	--	Invalid mass	No results	No results	Lipids and lipid-like molecules	Fatty Acyls	Eicosanoids	Prostaglandins and related compounds	0.572996200863173	-0.803403	0.0115943941785253	0.944444444444444	1.09196698967153	down	122661931.41096684	162520965.77659965	191963858.13039723	70323064.65822637	78700831.09767248	140112026.61237523	183562091.5400045	226725273.78862423	225399522.20292377	188194540.07092577	242941165.38451737	270503337.8514533
Com_3266_neg	Glabrolide	--	C30 H44 O4	422.318	7.992	467.316	--	--	HMDB0034515	--	Lipids and lipid-like molecules	Prenol lipids	Triterpenoids	--	--	--	No results	Invalid mass	No results					0.0524182092964294	-4.25379	0.0116882930426202	0.833333333333333	1.12322002842992	down	496263.1325185661	508536.3209565249	359548.52296444186	532823.7995031116	413077.07721703104	464991.6611873248	277939.3735369019	5432485.559619525	17207604.518079616	10119931.028967757	4305529.405896952	15600716.938149592
Com_214_neg	Oridonin	--	C20 H28 O6	364.188	5.988	363.181	--	--	HMDB0242516	--	Lipids and lipid-like molecules	Prenol lipids	Diterpenoids	--	--	--	No results	No results	Full match					0.220950999693967	-2.1782	0.0117391667151955	0.916666666666667	1.07575992799269	down	59190984.98511081	13186347.07003741	22796027.15449832	22573004.834893405	14504707.913848706	7640833.06361426	70354658.8319922	319567320.21639824	70078496.26685196	61169003.38116796	22186090.4189523	89779855.55238383
Com_1194_pos	2'-O-Methyladenosine	--	C11 H15 N5 O4	281.113	2.026	282.12	--	--	HMDB0004326	--	Nucleosides, nucleotides, and analogues	Purine nucleosides	-	--	--	--	Full match	No results	Full match	Nucleosides, nucleotides, and analogues	Purine nucleosides	Not available	Purine nucleosides	0.190516416407232	-2.39201	0.0118394418136694	0.888888888888889	1.02344653811988	down	1529014.22668097	1205174.233814256	22173051.11064102	1345517.2961773393	7698259.006041443	6040724.765102939	20883982.96220269	17469972.37156469	114148170.25052547	8751396.53129226	30946492.240145307	17712293.426581644
Com_3906_neg	Isochlorogenic acid C	--	C25 H24 O12	516.128	6.825	515.12	--	--	HMDB0030707	--	Organic oxygen compounds	Organooxygen compounds	Alcohols and polyols	--	--	--	No results	No results	Full match	Organic oxygen compounds	Organooxygen compounds	Alcohols and polyols	Quinic acids and derivatives	10.6368472059139	3.4109986898595426	0.0120427831210804	0.944444444444444	1.11643932531378	up	8068637.246448859	18365707.66234228	8416957.539210128	639770.9968305029	1940193.0502867813	2865371.2937711827	842770.5348537344	739362.20258352	625795.5361839834	531888.356744557	458560.8051712479	590023.1129342784
Com_8069_neg	Protosappanin B	--	C16 H16 O6	304.094	5.913	303.087	--	--	HMDB0256875	--	Organic oxygen compounds	Organooxygen compounds	Ethers	--	--	--	No results	No results	Full match	Organic oxygen compounds	Organooxygen compounds	Ethers	Alkyl aryl ethers	0.409956887137055	-1.28646	0.0122442817382577	0.944444444444444	1.02567049418296	down	992206.0178380203	478866.1408316031	371966.39857795904	580380.2660582012	439843.6540552028	538906.5290314459	752311.7991488937	1163742.9303723664	1403881.0704113382	1049452.142610214	771473.3812145112	3157984.513792995
Com_2289_neg	4-Ethylphenol	4-Ethylphenol; p-Ethylphenol	C8 H10 O	122.073	6.576	289.144	cpd:C13637	map00363 Bisphenol degradation;map01120 Microbial metabolism in diverse environments	HMDB0029306	--	Benzenoids	Phenols	1-hydroxy-2-unsubstituted benzenoids	--	--	--	No results	No results	Full match	Benzenoids	Phenols	1-hydroxy-2-unsubstituted benzenoids	1-hydroxy-2-unsubstituted benzenoids	0.146031221945402	-2.77565	0.0122952147563625	0.944444444444444	1.04944748938447	down	529243.7063660213	493489.0071832052	544471.0709308756	563762.1047016138	3193235.841715752	463190.9115110464	5227144.094870639	24473081.996121287	3310336.8010513973	1309098.775769931	1298620.603617953	4012918.271232927
Com_3796_neg	12-Hydroxydodecanoic acid	12-Hydroxydodecanoic acid; omega-Hydroxydodecanoic acid	C12 H24 O3	170.166	6.976	215.164	cpd:C08317	-	HMDB0002059	--	Organic acids and derivatives	Hydroxy acids and derivatives	Medium-chain hydroxy acids and derivatives	--	--	--	Invalid mass	No results	No results	Organic acids and derivatives	Hydroxy acids and derivatives	Medium-chain hydroxy acids and derivatives	Medium-chain hydroxy acids and derivatives	3.85404162967612	1.946372155080164	0.0123208771760314	0.944444444444444	1.10907674928908	up	13539363.204691008	19236414.682727147	7005568.677330802	5494836.097426908	4406393.243681136	2520041.496804968	1714881.0495837296	2782321.983404722	1890252.843784367	2520769.013667672	2485848.4744692487	2150828.952880972
Com_1809_neg	martynoside	--	C31 H40 O15	652.236	5.57	651.229	--	--	HMDB0254342	--	Phenylpropanoids and polyketides	Flavonoids	Flavans	--	--	--	No results	No results	Full match	Phenylpropanoids and polyketides	Cinnamic acids and derivatives	Hydroxycinnamic acids and derivatives	Coumaric acids and derivatives	0.0262965707667778	-5.24898	0.0123833426028183	1	1.15024403897559	down	375572.4630239674	309946.612135389	227503.0487302956	399112.5830152721	262604.03129158623	279121.5928636614	2900155.5657941094	25023899.704891264	38802464.96802484	1458418.9210870636	602382.5186826845	1710856.4871034329
Com_2547_neg	Helicid	--	C13 H16 O7	284.089	5.233	283.082	--	--	--	--	--	--	--	--	--	--	No results	No results	Full match					0.357183718543952	-1.48526	0.0126783383106661	0.916666666666667	1.04716080571203	down	23534298.42138446	2326708.70456459	6471704.8106398	7583767.855797925	4623975.266034979	2219335.287870035	15939411.808970118	16359695.737872584	24552899.90911733	32117773.95036763	11157770.414366556	30784883.205478378
Com_2718_pos	N-Palmitoyl taurine	--	C18 H37 N O4 S	363.238	6.722	364.246	--	--	HMDB0240594	LMFA08020080	Lipids and lipid-like molecules	Fatty Acyls	Fatty amides	Fatty Acyls [FA]	Fatty amides [FA08]	N-acyl amines [FA0802]	Invalid mass	No results	No results	Lipids and lipid-like molecules	Fatty Acyls	Fatty amides	N-acyl amines	4.43180853039873	2.1478955532708452	0.0127001679033142	0.888888888888889	1.02651599576777	up	26959843.78544824	15860952.48782288	30578061.066680446	2661238.7619285784	24408144.31860668	26017675.54455857	10465691.880696898	2477041.5077463444	3576318.2372050425	3264104.675502561	6223456.863322244	2533860.797217998
Com_2084_neg	12-oxo Phytodienoic Acid	--	C18 H28 O3	292.203	7.091	291.196	--	--	--	--	--	--	--	--	--	--	Full match	No results	No results	Lipids and lipid-like molecules	Fatty Acyls	Eicosanoids	Prostaglandins and related compounds	0.411916796799488	-1.27958	0.0129031818165491	0.861111111111111	1.01341903613696	down	3861830.7163823857	5479065.164251735	13058500.36724737	9466431.460828057	3107186.127805482	4702773.574194747	12285031.233822836	17817269.69260726	33029362.84049202	15123725.011652356	9359094.545415536	8705423.314881595
Com_8361_pos	4-oxododecanedioic acid	--	C12 H20 O5	266.114	5.528	267.121	--	--	--	--	--	--	--	--	--	--	Invalid mass	No results	No results					0.545294201808446	-0.874893	0.013037430811979	0.888888888888889	1.00791130174229	down	1029184.5745636972	672636.0719295179	819356.1155814837	503175.78606529935	1684384.1593456997	892357.1767201383	1538563.1557245664	1703160.6084749815	2211416.694178238	2329972.558838617	990943.7408773592	1497634.8638417572
Com_400_pos	L-serine	L-Serine; L-2-Amino-3-hydroxypropionic acid; L-3-Hydroxy-alanine; Serine	C3 H7 N O3	105.043	1.373	106.05	cpd:C00065	map00260 Glycine, serine and threonine metabolism;map00261 Monobactam biosynthesis;map00270 Cysteine and methionine metabolism;map00460 Cyanoamino acid metabolism;map00600 Sphingolipid metabolism;map00630 Glyoxylate and dicarboxylate metabolism;map00680 Methane metabolism;map00920 Sulfur metabolism;map00970 Aminoacyl-tRNA biosynthesis;map01060 Biosynthesis of plant secondary metabolites;map01100 …	HMDB0000187	--	Organic acids and derivatives	Carboxylic acids and derivatives	Amino acids, peptides, and analogues	--	--	--	No results	No results	Full match	Organic acids and derivatives	Carboxylic acids and derivatives	Amino acids, peptides, and analogues	Serine and derivatives	0.416654013208225	-1.26308	0.0131919830569017	0.944444444444444	1.04756496831236	down	29493551.793982647	88645615.57954337	95426901.4023196	99366286.09015642	116381194.40792796	80869440.32060274	104497246.9842947	108441987.32733056	339823637.82332927	288402586.73387337	217800418.70750365	165510482.7163174
Com_10253_neg	N-p-Coumaroylagmatine	--	C14 H20 N4 O2	276.158	5.208	275.15	--	--	--	--	--	--	--	--	--	--	No results	No results	Full match	Phenylpropanoids and polyketides	Cinnamic acids and derivatives	Hydroxycinnamic acids and derivatives	Coumaric acids and derivatives	2.21134706413366	1.1449254694825772	0.0135399841510296	0.861111111111111	1.02706712935882	up	1206086.038540736	929239.0369694683	590499.2659553512	1074204.697281368	553528.6770347905	1304609.2223285805	240636.42136849748	375313.5475293263	243065.1225524444	225493.4603325489	1223773.3285514007	250415.04692852488
Com_4241_pos	Trehalose 6-phosphate	alpha,alpha'-Trehalose 6-phosphate; Trehalose 6-phosphate	C12 H23 O14 P	422.083	5.341	423.09	cpd:C00689	map00500 Starch and sucrose metabolism;map01100 Metabolic pathways;map02060 Phosphotransferase system (PTS);map04723 Retrograde endocannabinoid signaling	HMDB0001124	--	Organic oxygen compounds	Organooxygen compounds	Carbohydrates and carbohydrate conjugates	--	--	--	No results	No results	Full match	Lipids and lipid-like molecules	Saccharolipids	Not available	Saccharolipids	0.206974155122788	-2.27248	0.0136435667366309	1	1.10070810161954	down	691562.297636565	500209.23851667	495442.52062301856	392004.0713801551	772066.4216359167	642053.9647330717	1129938.3817071	9709538.75111064	2151319.0894833007	1171631.2760126186	1423584.4926974943	1292126.791355019
Com_2123_pos	N-Acetyl-D-lactosamine	--	C14 H25 N O11	383.143	1.451	384.15	--	--	--	--	--	--	--	--	--	--	Full match	No results	No results	Organic oxygen compounds	Organooxygen compounds	Carbohydrates and carbohydrate conjugates	Acylaminosugars	0.300499191123524	-1.73457	0.0137571598369221	0.972222222222222	1.03012551033613	down	1539565.272756953	5402996.669753722	11914191.979511268	10900336.337792452	12243627.044958904	8445529.935802871	15781995.372571953	11958678.855301917	53253678.78220784	46659569.4287422	18031816.294565115	22189080.003941912
Com_2235_neg	Ginkgolide B	Ginkgolide B	C20 H24 O10	424.136	5.452	423.129	cpd:C07602	-	HMDB0036861	LMPR0104540002	Lipids and lipid-like molecules	Prenol lipids	Terpene lactones	Prenol Lipids [PR]	Isoprenoids [PR01]	C20 isoprenoids (diterpenes) [PR0104]	No results	No results	Full match	Lipids and lipid-like molecules	Prenol lipids	Terpene lactones	Ginkgolides and bilobalides	0.36488628765498	-1.45448	0.0137598414814457	0.888888888888889	1.03992100878781	down	16158185.04477321	3691726.608832802	10482956.639086325	5445282.816420069	4531002.091437608	1566236.5091725078	15723296.039040525	14346658.5448777	15035037.85861002	19639593.73245071	13155724.582551695	36862537.63242588
Com_3624_neg	Lauric acid	Dodecanoic acid; Dodecanoate; Dodecylcarboxylate; Lauric acid	C12 H24 O2	200.177	8.343	199.169	cpd:C02679	map00061 Fatty acid biosynthesis;map00333 Prodigiosin biosynthesis;map01100 Metabolic pathways;map01130 Biosynthesis of antibiotics	HMDB0303348	LMFA01010012	Lipids and lipid-like molecules	Fatty Acyls	Fatty acids and conjugates	Fatty Acyls [FA]	Fatty Acids and Conjugates [FA01]	Straight chain fatty acids [FA0101]	Invalid mass	No results	No results	Lipids and lipid-like molecules	Fatty Acyls	Fatty acids and conjugates	Medium-chain fatty acids	3.95140889457725	1.9823671451400917	0.0139132035488454	0.972222222222222	1.04751392308432	up	21361751.995358128	9856776.989173666	8704842.75504112	6687816.018208963	8007828.154855103	4416728.835159537	244014.9862056753	1247910.3900837533	3302280.1854628264	5347355.921909051	1281738.440433334	3517129.255182331
Com_5298_pos	2-(1H-benzimidazol-2-yl)-N-[4-(benzyloxy)phenyl]benzamide	--	C27 H22 N4 O2	434.177	5.165	435.184	--	--	--	--	--	--	--	--	--	--	Invalid mass	No results	No match					0.102036233832942	-3.29285	0.0139233696367017	0.861111111111111	1.10734523799157	down	502115.243466716	467270.4643048844	356309.61816913745	307193.1569882523	673779.5581016671	464577.5701204411	5732642.965601176	6255584.620415078	10909298.494731436	2222892.762193181	346332.7189672919	1692675.1147790344
Com_2833_pos	(±)8-HEPE	--	C20 H30 O3	300.209	8.044	301.216	--	--	--	--	--	--	--	--	--	--	Invalid mass	No match	No match					0.27896121621016	-1.84186	0.0141000378129771	1	1.03396980400198	down	4867387.193409179	3992820.5555247087	3791406.305941933	1994009.64750056	3235895.226540956	406688.30528914375	8592192.953957621	19054203.292818964	19684273.087314688	5559045.335796027	6768779.271863588	5899749.18129596
Com_7797_neg	Bisulfurous Acid	--	C11 H8 O2	172.052	5.368	171.044	--	--	--	--	--	--	--	--	--	--	No results	No results	Full match	Homogeneous non-metal compounds	Non-metal oxoanionic compounds	Non-metal dithionites	Non-metal dithionites	0.189866711559405	-2.39694	0.0143707489477687	1	1.12436423702246	down	209970.3666099814	187485.981103544	166072.70793872664	242276.77886197137	180125.85660186663	197239.6142794816	306723.56034451706	485294.5755837493	468407.92278060335	545807.1464714811	915599.1345599606	3509756.629584553
Com_1682_pos	6,6-dimethyl-4-piperidino-5,6-dihydro-2H-thiine-2-thione	--	C12 H19 N S2	241.093	5.04	242.1	--	--	--	--	--	--	--	--	--	--	Invalid mass	No results	No results					0.252299383140218	-1.98679	0.0147726734985663	0.972222222222222	1.05057887589736	down	8315769.23819978	8698447.253474155	23475571.19823792	9010706.49191082	722904.2806006023	3017086.4517470514	35555176.914513394	32363881.3365073	71171786.40705614	26776160.53909176	25275207.98309819	19878853.34600934
Com_3146_neg	Bergenin	Bergenin	C14 H16 O9	328.079	4.981	327.072	cpd:C09919	-	HMDB0249087	--	Benzenoids	Benzene and substituted derivatives	Benzoic acids and derivatives	--	--	--	No results	No results	Full match	Benzenoids	Benzene and substituted derivatives	Benzoic acids and derivatives	Gallic acid and derivatives	0.270614573551896	-1.88569	0.0149034685295206	0.861111111111111	1.02597060168739	down	8594027.313409247	492674.5664350288	1821253.345426044	1390259.025422303	1391602.925433624	250543.07695604983	5833372.573320062	6544051.954228953	5917631.68814634	7231835.272818514	3661609.8986955294	22325207.09534194
Com_7410_pos	Thioctic acid	Lipoate; Lipoic acid; Thioctic acid; dl-alpha-Lipoic acid; DL-Thioctic acid	C8 H14 O2 S2	206.044	1.179	207.051	cpd:C00725	-	HMDB0251530	--	Organoheterocyclic compounds	Dithiolanes	Lipoic acids and derivatives	--	--	--	No results	No results	Full match	Organic acids and derivatives	Carbothioic S-acids	Not available	Carbothioic S-acids	2.41473463626997	1.2718646549110122	0.015075776831351	0.916666666666667	1.00267378786818	up	1930686.986210785	1318751.2353754295	3905439.062105594	769975.0522042521	2115739.2638283903	1368497.8716505556	872725.4069702568	414637.7173822779	1260052.2427283465	690554.3787761001	711889.9301795001	774920.1403488871
Com_1721_pos	Prostaglandin J2	Prostaglandin J2; PGJ2	C20 H30 O4	334.213	6.194	335.22	cpd:C05957	map00590 Arachidonic acid metabolism;map01100 Metabolic pathways;map04726 Serotonergic synapse	HMDB0002710	LMFA03010019	Lipids and lipid-like molecules	Fatty Acyls	Eicosanoids	Fatty Acyls [FA]	Eicosanoids [FA03]	Prostaglandins [FA0301]	Full match	Full match	Full match	Lipids and lipid-like molecules	Fatty Acyls	Eicosanoids	Prostaglandins and related compounds	0.370391251676581	-1.43288	0.0160497126767923	0.944444444444444	1.05781819494353	down	8436146.210016545	6755880.070783506	3894391.056745545	6214961.822678524	8994737.929542977	7199691.599290977	22847834.60104126	38093713.707162045	22415105.62799144	11398922.426318554	8065439.643066297	9211351.123035584
Com_1867_neg	p-Coumaric acid ethyl ester	--	C11 H12 O3	192.078	5.247	191.07	--	--	--	--	--	--	--	--	--	--	No results	No results	Full match	Phenylpropanoids and polyketides	Cinnamic acids and derivatives	Cinnamic acid esters	Cinnamic acid esters	0.511112642739927	-0.968287	0.0164253280384054	0.944444444444444	1.0456715103331	down	18228376.44119509	11184337.832817806	12323773.361451937	17643242.866637394	11418337.881864998	11415994.6299291	24015784.86475334	12519766.962246584	27613345.09222275	31127106.66299982	19920496.763973538	45656619.17980623
Com_9336_neg	Eleutheroside B	Syringin; Eleutheroside B	C17 H24 O9	372.141	5.296	371.133	cpd:C01533	map00940 Phenylpropanoid biosynthesis	--	--	--	--	--	--	--	--	No results	No results	Full match	Organic oxygen compounds	Organooxygen compounds	Carbohydrates and carbohydrate conjugates	Phenolic glycosides	0.422862830154741	-1.24174	0.0168687256316071	0.916666666666667	1.00600374099403	down	772500.2979615765	265558.8878718319	635289.5406499788	1050723.1678983816	313121.7814868686	169405.90389896723	901874.7849108044	878477.785029768	1165431.708373012	2059988.9951456008	869906.5976415747	1707392.8208031256
Com_1990_neg	Tetradecanedioic acid	--	C14 H26 O4	258.183	6.045	257.175	--	--	HMDB0000872	LMFA01170018	Lipids and lipid-like molecules	Fatty Acyls	Fatty acids and conjugates	Fatty Acyls [FA]	Fatty Acids and Conjugates [FA01]	Dicarboxylic acids [FA0117]	Full match	No results	No results	Lipids and lipid-like molecules	Fatty Acyls	Fatty acids and conjugates	Long-chain fatty acids	0.407179793937568	-1.29626	0.0169434051224066	0.916666666666667	1.03519309110728	down	5381612.996281634	7074336.086252897	4225596.876210768	5884226.971643575	5313625.857750983	4034214.2510284265	23364146.800412763	6680492.60695061	19809568.379346725	11218912.99212028	5696215.880581155	11607865.535600925
Com_623_neg	α,α-Trehalose	alpha,alpha-Trehalose; alpha,alpha'-Trehalose; Trehalose	C12 H22 O11	342.116	2.579	387.114	cpd:C01083	map00500 Starch and sucrose metabolism;map01100 Metabolic pathways;map01110 Biosynthesis of secondary metabolites;map02010 ABC transporters;map02060 Phosphotransferase system (PTS)	HMDB0000975	--	Organic oxygen compounds	Organooxygen compounds	Carbohydrates and carbohydrate conjugates	--	--	--	Full match	Full match	Full match	Organic oxygen compounds	Organooxygen compounds	Carbohydrates and carbohydrate conjugates	O-glycosyl compounds	0.371156222266638	-1.4299	0.0172244571403815	0.916666666666667	1.02388332957468	down	5784191.981397364	17438862.58759074	38784898.21804295	82387790.11032565	26141716.52280272	21159342.0784826	47493455.35876593	91184718.31199344	123479724.12342732	63725073.70375594	121985088.4354161	68617425.14878887
Com_1510_pos	1-(4-methoxyphenyl)propane-1,2-diol	--	C10 H14 O3	164.084	6.402	165.091	--	--	--	--	--	--	--	--	--	--	Invalid mass	No results	No match					0.502820993602725	-0.991883	0.0176685905096488	0.916666666666667	1.00784857688663	down	19920013.949826103	15495600.676226106	14762219.313797569	11559171.516612548	22092190.771928787	16641346.788548997	26022886.49012244	46682680.516482666	29085777.12121376	55491712.572763935	15839275.04698247	26691407.72473901
Com_4343_neg	Procyanidin B2	Procyanidin B2; Procyanidol B2	C30 H26 O12	578.145	5.393	577.137	cpd:C17639	-	HMDB0033973	LMPK12030002	Phenylpropanoids and polyketides	Flavonoids	Biflavonoids and polyflavonoids	Polyketides [PK]	Flavonoids [PK12]	Proanthocyanidins [PK1203]	No results	No results	Full match	Phenylpropanoids and polyketides	Flavonoids	Biflavonoids and polyflavonoids	Biflavonoids and polyflavonoids	0.131863381768342	-2.92288	0.0184095343139981	1	1.07272124219244	down	406496.19844790734	356339.2800792949	307690.6974188144	448877.5547871956	335951.7731511492	365435.08701419504	2339318.178797891	1626643.6759993653	10597152.786896529	938759.5384666928	608889.1123229009	730838.683113176
Com_3337_pos	HMK	--	C17 H30 N6 O4 S	396.191	6.966	397.199	--	--	--	--	--	--	--	--	--	--	Invalid mass	No results	No results					0.12409497997476	-3.01048	0.0184966144700451	1	1.06656470732877	down	431494.6112391464	522083.423947697	323677.30142354843	260943.86689317256	470571.2046497006	596251.5832014101	960595.3886507956	14790891.415997235	1515830.7164255383	1160224.9805963722	810731.9308958175	1753888.118123365
Com_6808_pos	2-(tert-butyl)-6,7-dimethoxy-4H-3,1-benzoxazin-4-one	--	C14 H17 N O4	263.114	5.485	264.121	--	--	--	--	--	--	--	--	--	--	Invalid mass	No results	No results					0.420022435421689	-1.25146	0.0186616446476044	0.916666666666667	1.03678664215769	down	3097225.2754665995	667146.7812343325	891031.0262947427	356444.53682308376	1551528.4745366385	742287.8539535156	3529986.9934845385	1372427.5752785672	1750258.8142649797	3145731.9414131525	3613752.766487218	3981350.760507677
Com_1392_pos	SMK	--	C14 H28 N4 O5 S	364.175	5.253	365.182	--	--	--	--	--	--	--	--	--	--	Invalid mass	No results	No results					0.0232244927614513	-5.42821	0.0187354566771792	1	1.07907553953339	down	717084.3500708917	575611.8418927067	549009.0270224094	436731.6643449501	925062.133975867	666437.058405862	1573037.978386751	2750001.4100662363	93891052.89959352	2730587.3514427287	62752438.591927245	2934554.436850703
Com_1689_pos	2'-Deoxyguanosine	Deoxyguanosine; 2'-Deoxyguanosine	C10 H13 N5 O4	267.097	3.668	268.104	cpd:C00330	map00230 Purine metabolism;map01100 Metabolic pathways	HMDB0000085	--	Nucleosides, nucleotides, and analogues	Purine nucleosides	Purine 2'-deoxyribonucleosides	--	--	--	Full match	Full match	Full match	Nucleosides, nucleotides, and analogues	Purine nucleosides	Purine 2'-deoxyribonucleosides	Purine 2'-deoxyribonucleosides	0.407010728252808	-1.29686	0.0187542075863856	0.861111111111111	1.03332516364571	down	4699625.7384446245	14160190.811333034	44608164.92507021	12504980.37584795	4464817.217965315	4514453.546753387	41328793.778094746	33845824.35873062	51701722.63376676	26424808.378686808	30203286.973412227	25217906.357303463
Com_3060_pos	N-(cyclopropylmethyl)-N'-phenylurea	--	C11 H14 N2 O	228.062	4.876	457.132	--	--	--	--	--	--	--	--	--	--	Invalid mass	No results	No results					0.0508724499919073	-4.29697	0.0188746482449734	0.861111111111111	1.10030141578551	down	594020.998923647	447520.29288944526	419808.5059667663	346832.91977264755	567836.6608185419	541674.37643758	7361696.477740771	16981669.365204178	28026107.230253816	1732212.1945381518	376688.07329310215	2874747.164720487
Com_477_neg	3-Hydroxybutyric acid	--	C4 H8 O3	104.046	2.733	103.039	--	--	HMDB0000011	--	Organic acids and derivatives	Hydroxy acids and derivatives	Beta hydroxy acids and derivatives	--	--	--	No results	Invalid mass	No results	Organic acids and derivatives	Hydroxy acids and derivatives	Beta hydroxy acids and derivatives	Beta hydroxy acids and derivatives	4.09810932731021	2.034958472359015	0.0188838318600675	0.916666666666667	1.01765404583904	up	27885415.07821505	83098315.2161487	140469728.0295469	164264556.15442234	20688285.198321167	40738941.99615885	10466996.146525078	13995939.049029872	24284839.135990016	22343905.675500244	18276939.064995296	27061959.90082119
Com_1887_pos	7-(3,4-dihydroxyphenyl)-5-hydroxy-1-(4-hydroxyphenyl)heptan-3-one	--	C19 H22 O5	352.129	6.138	353.136	--	--	--	--	--	--	--	--	--	--	Invalid mass	No results	No results					0.522928028805795	-0.935316	0.0192686977571979	0.888888888888889	1.01362418613017	down	16345720.152535006	12039214.124907456	10350132.781741844	8649128.765978653	15361300.632125529	11993211.841744822	21374728.07003882	34248986.29313896	28846656.432139523	30024201.282895945	10448848.554914337	17980087.34886629
Com_5297_neg	LPI 20:4	--	C29 H49 O12 P	620.296	8.703	619.289	--	--	--	LMGP06050006	--	--	--	Glycerophospholipids [GP]	Glycerophosphoinositols [GP06]	Monoacylglycerophosphoinositols [GP0605]	No results	Full match	No results	Lipids and lipid-like molecules	Glycerophospholipids	Glycerophosphoinositols	Phosphatidylinositols	0.300481730034289	-1.73465	0.0194079425019414	0.888888888888889	1.05674395763212	down	778747.8738934187	797863.8438494381	481604.41179183696	884781.2660447728	671085.6298911308	741069.4955745065	2396789.5820784457	5988088.025366597	2342299.794109859	726895.1674795293	1977643.482045834	1062185.193924307
Com_3773_pos	Furamide	--	C14 H11 Cl2 N O4	153.04	1.255	345.041	--	--	HMDB0245133	--	Organic acids and derivatives	Carboxylic acids and derivatives	Carboxylic acid derivatives	--	--	--	Invalid mass	No results	No results					0.212516525979819	-2.23435	0.0198817890848408	0.888888888888889	1.04267320282645	down	1085948.967305675	4058680.9233338097	327292.59000322386	214702.48721869304	479741.1136599956	337246.4146201162	12652737.940329922	684907.5618100185	1604472.2261145054	7509077.159645093	2646459.905412917	5505200.519497926
Com_1188_pos	Maltotriose	Maltotriose; Amylotriose	C18 H32 O16	504.169	1.411	487.166	cpd:C01835	map02010 ABC transporters;map04973 Carbohydrate digestion and absorption	HMDB0001262	--	Organic oxygen compounds	Organooxygen compounds	Carbohydrates and carbohydrate conjugates	--	--	--	Full match	Full match	Full match	Organic oxygen compounds	Organooxygen compounds	Carbohydrates and carbohydrate conjugates	Oligosaccharides	0.363508058863363	-1.45994	0.0199112272738949	1	1.02694170899605	down	3531315.643976721	18958028.84388884	32137316.027883302	34215604.5524189	38326345.52269783	21324878.6464708	54812289.37363146	63476433.75664168	102692955.91839048	85222486.60271753	46531845.102800585	55765219.45692856
Com_3606_pos	Abscisic acid glucose ester	Abscisic acid glucose ester; Abscisic acid-beta-D-glucopyranosyl ester; beta-D-Glucopyranosyl abscisate	C21 H30 O9	426.188	5.401	427.195	cpd:C15970	map00906 Carotenoid biosynthesis;map01100 Metabolic pathways;map01110 Biosynthesis of secondary metabolites	--	--	--	--	--	--	--	--	No results	No results	Full match					0.162827670033552	-2.61858	0.0209104721433578	1	1.05253801423438	down	917353.5274227248	731949.9199136543	639629.0786098152	583027.1803684819	1031667.285118306	788499.0332694186	8815363.264489094	12978563.6061603	1779247.7677522392	2845808.0543373306	1058618.3580171503	1338914.1259060402
Com_1858_pos	α-Lapachone	--	C15 H14 O3	264.073	4.838	265.08	--	--	--	--	--	--	--	--	--	--	Invalid mass	No results	No results	Organoheterocyclic compounds	Naphthopyrans	Naphthopyranones	Naphthopyranones	0.30947482591352	-1.69211	0.0209462352165847	0.916666666666667	1.03473596089568	down	2077702.5823117488	8266850.822334911	20240079.137869854	8445341.346511828	671016.6796001587	1404635.6032551115	36896924.86931825	15101187.570167411	21529810.125544395	21970386.32795504	18394811.2153922	18930692.13724359
Com_1163_neg	Tangeretin	Tangeretin; 5,6,7,8,4'-Pentamethoxyflavone	C20 H20 O7	372.12	5.891	417.119	cpd:C10190	-	--	LMPK12111443	--	--	--	Polyketides [PK]	Flavonoids [PK12]	Flavones and Flavonols [PK1211]	No results	No results	Full match	Phenylpropanoids and polyketides	Flavonoids	O-methylated flavonoids	8-O-methylated flavonoids	0.0590915163614016	-4.08091	0.0210362885406648	1	1.05250830146772	down	999811.1067154702	780173.6617494476	1541426.1187854807	945561.5228744596	716597.8233198529	877992.0822236597	4987134.734159787	3628386.455207717	3623936.06886089	81488152.8964039	1801677.8549646807	3665362.5358258975
Com_4946_neg	Sclareolide	--	C16 H26 O2	250.193	6.338	249.186	--	--	HMDB0035293	--	Organoheterocyclic compounds	Naphthofurans	-	--	--	--	No results	No results	Full match	Organoheterocyclic compounds	Naphthofurans	Not available	Naphthofurans	0.144762974754162	-2.78824	0.0211523119334438	0.944444444444444	1.04293405697692	down	460424.5272214539	395389.6600549863	282258.34411476215	473059.8618053453	351240.7336087237	356212.6253313401	5573459.733748969	1614068.348797161	3410617.137297817	496953.8623308797	404978.303602282	4516350.544597058
Com_2852_pos	Dehydrodiisoeugenol	--	C20 H22 O4	326.152	5.575	327.16	--	--	HMDB0250949	--	Phenylpropanoids and polyketides	2-arylbenzofuran flavonoids	-	--	--	--	No results	Full match	Full match	Phenylpropanoids and polyketides	2-arylbenzofuran flavonoids	Not available	2-arylbenzofuran flavonoids	0.128417008972445	-2.96109	0.0212676691524724	0.916666666666667	1.06385632348367	down	1409695.379221696	1008282.802266522	1143602.1717165995	1513930.6384484626	2714149.5556000704	1027565.356248065	13534424.323568195	18856373.3603306	28474104.700852524	3394233.7421345813	1359167.4511588656	3042584.680093636
Com_277_pos	Cytosine	Cytosine	C4 H5 N3 O	111.044	1.792	112.051	cpd:C00380	map00240 Pyrimidine metabolism;map01100 Metabolic pathways	HMDB0000630	--	Organoheterocyclic compounds	Diazines	Pyrimidines and pyrimidine derivatives	--	--	--	Full match	Full match	Full match	Organoheterocyclic compounds	Diazines	Pyrimidines and pyrimidine derivatives	Pyrimidones	0.427539608586401	-1.22587	0.0213672930345863	0.888888888888889	1.01823205541525	down	61004286.53704663	95044177.9433343	240736426.30433825	78837264.76301578	26577683.60458421	24615054.93187062	279505979.67049545	264097621.4118313	162804596.8261665	191310722.62629148	155842766.57163697	178639689.10297447
Com_2943_pos	tetranor-PGFM	--	C16 H26 O7	312.155	6.005	313.162	--	--	HMDB0258925	LMFA03010139	Lipids and lipid-like molecules	Fatty Acyls	Eicosanoids	Fatty Acyls [FA]	Eicosanoids [FA03]	Prostaglandins [FA0301]	Invalid mass	No results	No results	Lipids and lipid-like molecules	Fatty Acyls	Eicosanoids	Prostaglandins and related compounds	0.421169203015904	-1.24753	0.0214239381869551	0.888888888888889	1.00467596296369	down	8213042.872785116	4592000.468172991	7430299.714913396	3593233.7002412705	7697237.899940335	6069190.634486856	15235232.939404782	17903956.94817502	30557175.4091893	10786679.49297844	6040150.890602558	8740228.666278364
Com_10477_neg	Cinnamoyl tyramine	--	C17 H17 N O2	267.126	6.343	266.119	--	--	--	--	--	--	--	--	--	--	No results	No results	Full match					0.5111194449138	-0.968268	0.0219818854776038	0.888888888888889	1.00234051752746	down	406727.68691988295	320744.6823065559	225726.2253647132	383751.6516381268	284930.5606494227	288963.8169333915	652146.3161652999	346711.3670692662	643682.1101785381	1113166.5071640129	328523.10126647603	654318.6867237592
Com_3345_neg	Isosakuranetin	Isosakuranetin; 4'-Methoxy-5,7-dihydroxyflavonone; 4'-Methylnaringenin	C16 H14 O5	286.085	5.466	331.083	cpd:C05334	-	HMDB0253690	LMPK12140355	Phenylpropanoids and polyketides	Flavonoids	O-methylated flavonoids	Polyketides [PK]	Flavonoids [PK12]	Flavanones [PK1214]	No results	No results	Full match	Phenylpropanoids and polyketides	Flavonoids	O-methylated flavonoids	4'-O-methylated flavonoids	0.360750705919899	-1.47093	0.0224241579169756	1	1.02871835972771	down	8988081.16537204	5652334.433774734	6712406.004223984	4486848.033738359	2798309.088699948	606096.875542637	9798837.499254016	13795812.35657609	15126386.949171392	14389396.702955872	12305728.878390657	15648337.61727783
Com_6722_pos	ethyl 5-phenyl-1-(2,4,6-trichlorophenyl)-1H-pyrazole-4-carboxylate	--	C18 H13 Cl3 N2 O2	394.005	1.266	395.012	--	--	--	--	--	--	--	--	--	--	Full match	No results	No results					0.25340509014415	-1.98048	0.022942503495799	0.833333333333333	1.01613453725435	down	697404.3847358765	634483.3055768214	615916.1761940503	452339.9038864122	902801.7172207588	634647.7997742933	713977.657293088	3484430.0359834325	3560161.610643541	3853165.9231671793	3328999.38597059	597995.4304006703
Com_6330_neg	Pectolinarin	--	C29 H34 O15	622.189	5.285	621.181	--	--	HMDB0256193	--	Phenylpropanoids and polyketides	Tannins	Hydrolyzable tannins	--	--	--	No results	No results	Full match	Phenylpropanoids and polyketides	Flavonoids	Flavonoid glycosides	Flavonoid-7-O-glycosides	0.14202651882277	-2.81577	0.0230214627104957	1	1.08683846667462	down	163603.35597515167	144640.6249213592	104953.84629765486	167438.48721311704	133944.92135942436	137561.49902953106	323383.98904533783	4032569.179279538	694852.8264877732	297949.37806078675	253215.2478812784	397914.0617642936
Com_5528_neg	Procyanidin B1	--	C30 H26 O12	578.142	5.108	577.135	--	--	HMDB0029754	LMPK12030001	Phenylpropanoids and polyketides	Flavonoids	Biflavonoids and polyflavonoids	Polyketides [PK]	Flavonoids [PK12]	Proanthocyanidins [PK1203]	No results	Full match	Full match					0.0867765676415985	-3.52655	0.0230944758403547	1	1.04720353852901	down	220692.0092087249	211938.10937187725	158275.75931775084	252939.527488362	196252	203608.60189357155	388494.8026381835	5500520.733752392	3023312.6289999024	4719355.569033152	381455.2196934936	319144.2272250768
Com_703_neg	Bornyl acetate	Bornyl acetate; (1R,2S,4R)-(+)-Bornyl acetate	C12 H20 O2	196.146	5.788	241.144	cpd:C11338	-	HMDB0303194	--	Lipids and lipid-like molecules	Prenol lipids	Monoterpenoids	--	--	--	No results	No results	Full match	Lipids and lipid-like molecules	Prenol lipids	Monoterpenoids	Bicyclic monoterpenoids	0.323477536836264	-1.62826	0.0231782285716351	1	1.00589750967918	down	11472648.88858248	11848410.65088976	7258472.122403444	12669866.193875471	8824627.011700815	9919253.169051643	72911740.05195208	16873715.304266434	53671262.42451426	14130809.903447883	16808715.998070158	17250071.678073365
Com_305_neg	Jasmonic acid	(-)-Jasmonic acid; Jasmonic acid; {(1R,2R)-3-Oxo-2-[(Z)pent-2-enyl]cyclopent-2-enyl}acetic acid; Jasmonate; (-)-Jasmonate	C12 H18 O3	210.125	6.19	209.118	cpd:C08491	map00592 alpha-Linolenic acid metabolism;map01060 Biosynthesis of plant secondary metabolites;map01070 Biosynthesis of plant hormones;map01100 Metabolic pathways;map01110 Biosynthesis of secondary metabolites;map04075 Plant hormone signal transduction	HMDB0032797	LMFA02020001	Lipids and lipid-like molecules	Fatty Acyls	Lineolic acids and derivatives	Fatty Acyls [FA]	Octadecanoids [FA02]	Jasmonic acids [FA0202]	Full match	No results	Full match	Lipids and lipid-like molecules	Fatty Acyls	Lineolic acids and derivatives	Jasmonic acids	0.121750846421493	-3.038	0.0231830680703986	0.944444444444444	1.06478638678784	down	10141546.428896582	10890378.42814074	12580505.513059031	14055136.085671436	8199343.386551151	7132802.841900324	12461514.733322188	201051831.912073	179314576.08614382	25416247.239276163	16727074.0766552	82476597.47404465
Com_6767_pos	5,6-dimethoxy-2-(2-methoxyphenyl)-4H-chromen-4-one	--	C18 H16 O5	294.09	6.584	295.097	--	--	--	--	--	--	--	--	--	--	Invalid mass	No results	No results					2.97097943350103	1.5709386182030243	0.0237108360128777	1	1.02156470679483	up	850631.7689197903	2081115.749957584	5094524.020199665	1239745.5819750996	993257.534276188	999877.3897643652	488316.9662023666	631126.49660139	814969.3291722402	720292.8241553539	547366.9369901486	587637.9773969814
Com_1408_pos	N-Desmethyltramadol	--	C15 H23 N O2	249.171	6.201	250.178	--	--	HMDB0061007	--	Benzenoids	Phenol ethers	Anisoles	--	--	--	Invalid mass	No results	No results	Benzenoids	Phenol ethers	Anisoles	Anisoles	1.68589695523999	0.753516359110719	0.0248850747238896	0.861111111111111	1.02317987093991	up	62601919.42463511	38002251.55874383	45167583.82933936	25638844.945065904	55722550.40355749	62281291.49263833	27752202.90441468	51049519.87110655	25147439.984160345	26239936.43487436	17290156.85549144	24188674.634827062
Com_5220_neg	Sulfosalicylic acid	5-Sulfosalicylate; Sulfosalicylic acid	C7 H6 O6 S	217.988	5.009	216.981	cpd:C16199	map00626 Naphthalene degradation	HMDB0011725	--	Benzenoids	Benzene and substituted derivatives	Benzenesulfonic acids and derivatives	--	--	--	No results	No results	Full match	Benzenoids	Benzene and substituted derivatives	Benzenesulfonic acids and derivatives	3-sulfobenzoic acids	0.252796140531503	-1.98395	0.0250126393518906	1	1.08546	down	707344.784058495	679287.4682908523	507293.0968262859	828830.1139706669	629012.6456062455	627083.6607389256	894565.8936512506	1624021.8580944894	1326229.7759385414	2668886.42881258	8202769.029011824	1022896.1406415649
Com_1107_neg	Propylparaben	--	C10 H12 O3	180.078	5.91	179.07	--	--	HMDB0032574	--	Benzenoids	Benzene and substituted derivatives	Benzoic acids and derivatives	--	--	--	Full match	No results	Full match	Benzenoids	Benzene and substituted derivatives	Benzoic acids and derivatives	p-Hydroxybenzoic acid alkyl esters	0.235562134076255	-2.08582	0.0252453963069322	1	1.06361234356479	down	4978904.773743999	3413558.992577909	5097848.749980248	3859631.4911334096	3885572.513113562	3603487.81556464	18762433.82519131	55982651.49285786	8540374.701330135	6811494.485878113	5462801.557493041	9885902.398099516
Com_4453_pos	Skimmin	--	C15 H16 O8	324.085	5.107	325.092	--	--	HMDB0258334	--	Phenylpropanoids and polyketides	Coumarins and derivatives	Coumarin glycosides	--	--	--	No results	Full match	Full match	Phenylpropanoids and polyketides	Coumarins and derivatives	Coumarin glycosides	Coumarin glycosides	0.15962525185159	-2.64724	0.0254758832874301	0.833333333333333	1.06511118803822	down	533757.6250865527	551421.5144202902	376004.684603041	762269.5971426319	747845.2235973888	502835.9761963072	2248872.5064591523	8817174.42110908	6350963.39946803	1961528.3352070176	351674.6245771044	2034103.954641261
Com_3645_neg	Glycocholic acid	Glycocholate; Glycocholic acid; 3alpha,7alpha,12alpha-Trihydroxy-5beta-cholan-24-oylglycine	C26 H43 N O6	465.308	6.664	464.301	cpd:C01921	map00120 Primary bile acid biosynthesis;map00121 Secondary bile acid biosynthesis;map01100 Metabolic pathways;map04976 Bile secretion;map04979 Cholesterol metabolism	HMDB0000138	LMST05030001	Lipids and lipid-like molecules	Steroids and steroid derivatives	Bile acids, alcohols and derivatives	Sterol Lipids [ST]	Steroid conjugates [ST05]	Glycine conjugates [ST0503]	Full match	Full match	No results	Lipids and lipid-like molecules	Steroids and steroid derivatives	Bile acids, alcohols and derivatives	Glycinated bile acids and derivatives	1.87993657713603	0.9106839909482516	0.0255951526720298	0.972222222222222	1.0190617772459	up	10586962.466471525	9382756.322269076	12501546.415287858	14024835.531989887	10936064.336015765	11118919.343979675	2017767.8838567708	4620865.903449481	10150229.879640209	9264510.146689896	4164949.100344078	6246250.013499435
Com_994_pos	8-(1,2-dihydroxy-3-methylbut-3-en-1-yl)-7-methoxy-2H-chromen-2-one	--	C15 H16 O5	298.085	6.17	321.075	--	--	--	--	--	--	--	--	--	--	Invalid mass	No results	No match					0.0604610614902683	-4.04785	0.0260540705758797	0.972222222222222	1.0219625506096	down	1637598.3770307864	1367593.0919166836	1264291.2267166232	989968.099196942	1880401.7726836675	1495151.588842995	80894181.85028736	18003740.59390579	35468112.759285755	1778757.322382636	3964427.404178844	2710041.650035828
Com_3999_neg	Germacrone	Germacrone	C15 H22 O	218.166	6.391	217.159	cpd:C16966	-	HMDB0252704	--	Lipids and lipid-like molecules	Prenol lipids	Sesquiterpenoids	--	--	--	No results	No results	Full match	Lipids and lipid-like molecules	Prenol lipids	Sesquiterpenoids	Germacrane sesquiterpenoids	0.141329110162731	-2.82287	0.0272020433807287	0.916666666666667	1.05501374452897	down	504324.41721390205	467064.0329388143	332281.9271239262	594688.659746565	408598.2314005424	453891.18344468775	3671313.58780914	10173812.870279787	1857005.3690526315	582827.5675192917	471826.39769030566	2778103.012152754
Com_8206_neg	Epimedin A	--	C39 H50 O20	838.288	5.598	837.28	--	--	--	LMPK12112013	--	--	--	Polyketides [PK]	Flavonoids [PK12]	Flavones and Flavonols [PK1211]	No results	No results	Full match	Phenylpropanoids and polyketides	Flavonoids	Flavonoid glycosides	Flavonoid-7-O-glycosides	0.507288265283173	-0.979122	0.0273594573740198	1	1.04253089466035	down	584734.6105800058	457747.65861158265	383514.061222671	548052.177903616	408399.2449548737	400818.0324964902	624682.0364086179	2060737.3830532047	827357.2916662027	654727.8454145248	593259.3628541344	725792.6919919039
Com_5195_neg	Tricin 4'-O-(beta-guaiacylglyceryl) ether	--	C27 H26 O11	526.148	5.572	525.14	--	--	--	--	--	--	--	--	--	--	No results	No results	Full match	Lignans, neolignans and related compounds	Lignan glycosides	Not available	Lignan glycosides	0.227796110805013	-2.13418	0.0276579352269944	1	1.04833650061531	down	619461.1804983397	512683.889830622	401047.385508849	658287.750480272	438255.3036342721	460377.1800140392	924380.6371465898	1276344.1568373065	1180263.493930417	839779.9916179132	8283814.187502196	1060674.1084452025
Com_8032_neg	6-Sialyllactose	--	C23 H39 N O19	633.21	2.145	632.203	--	--	--	--	--	--	--	--	--	--	No results	No results	Full match	Organic oxygen compounds	Organooxygen compounds	Carbohydrates and carbohydrate conjugates	N-acylneuraminic acids	0.198387705227669	-2.33361	0.0291861730537389	0.861111111111111	1.02184489344881	down	245758.0535906488	212151.90210711583	192445.4633108596	151336.71653806596	212780.9955430833	217250.0403846479	1772693.749292274	1264317.993098657	2086606.3757978992	641925.2991331153	169847.94067871643	273275.50500326726
Com_3990_neg	di-C,C-pentosyl-luteolin	--	C25 H26 O14	550.132	5.452	549.125	--	--	--	--	--	--	--	--	--	--	No results	No results	Full match					0.0669356917839689	-3.90108	0.0297594691795811	1	1.03152511340593	down	227023.6963898449	202316.3533375013	150131.49688068553	233798.41537351723	173923.0862646125	177769.62949220938	386300.7436412682	1797450.9317379375	421906.330697976	467320.7945464528	13648320.65314236	682908.1773170118
Com_518_neg	Leucosceptoside A	--	C30 H38 O15	638.221	5.497	637.213	--	--	--	--	--	--	--	--	--	--	No results	No results	Full match	Phenylpropanoids and polyketides	Cinnamic acids and derivatives	Hydroxycinnamic acids and derivatives	Coumaric acids and derivatives	0.0175463046194497	-5.83269	0.0303972389446935	1	1.07379	down	527424.6471539342	454564.1772030226	354776.0407836572	558033.9784401113	395224.7763028463	384175.4309665909	4858662.145347266	122902772.42382978	21149898.68740524	848417.3251870432	781644.7998096878	1866710.418993385
Com_238_pos	2-morpholinophenyl 2-thiophenecarboxylate	--	C15 H15 N O3 S	267.095	1.328	290.085	--	--	--	--	--	--	--	--	--	--	Invalid mass	No results	No results					0.276786156377134	-1.85316	0.0305617734382458	0.861111111111111	1.04948500006342	down	7597527.438374636	177182289.71269664	67851302.57180443	26571198.766139403	76005318.79152519	42949612.51277818	216678703.3018089	38079618.14404471	221340873.722234	512945091.87675935	293030904.46570176	156426123.02344504
Com_3857_neg	LPI 18:2	--	C27 H49 O12 P	596.296	8.763	595.289	--	--	--	LMGP06050010	--	--	--	Glycerophospholipids [GP]	Glycerophosphoinositols [GP06]	Monoacylglycerophosphoinositols [GP0605]	No results	Full match	No results	Lipids and lipid-like molecules	Glycerophospholipids	Glycerophosphoinositols	Phosphatidylinositols	0.238785819640733	-2.06621	0.0322029519743395	0.861111111111111	1.01504121298197	down	1067631.9699387732	1072473.2447655797	660711.1393566233	1221429.8921996315	902060.406111986	956214.1779338476	3459208.9207517654	10779300.733114788	5810074.884432238	1363103.6828910883	2343656.624092725	871414.1438148939
Com_5968_neg	LPE 14:0	--	C19 H40 N O7 P	425.254	8.111	424.246	--	--	--	LMGP02050033	--	--	--	Glycerophospholipids [GP]	Glycerophosphoethanolamines [GP02]	Monoacylglycerophosphoethanolamines [GP0205]	No results	Full match	Full match	Lipids and lipid-like molecules	Glycerophospholipids	Glycerophosphoethanolamines	1-acyl-sn-glycero-3-phosphoethanolamines	0.294355883376577	-1.76437	0.0326701160453095	0.916666666666667	1.00874237607826	down	685402.0536874034	660350.8980107359	448277.57299693336	744117.7552387668	552105.2503173057	599511.673283882	3780967.117225892	3327107.286107931	3099946.915508477	627832.8540280833	877333.9378886506	821860.1485435307
Com_72_pos	Kynurenic acid	4-Hydroxy-2-quinolinecarboxylic acid; Kynurenic acid; Kynurenate	C10 H7 N O3	189.043	5.327	190.05	cpd:C01717	map00380 Tryptophan metabolism;map01100 Metabolic pathways	HMDB0000715	--	Organoheterocyclic compounds	Quinolines and derivatives	Quinoline carboxylic acids	--	--	--	Full match	Full match	Full match	Organoheterocyclic compounds	Quinolines and derivatives	Quinoline carboxylic acids	Quinoline carboxylic acids	0.0266776190422991	-5.22823	0.0327703780695152	0.972222222222222	1.02741254347675	down	7846763.577415378	6917614.392492087	11566568.516765228	5470967.671153936	5019993.173887311	9637455.307012886	10106744.282018196	17893597.588471025	194951814.1099921	1368680474.0659974	131956370.2606231	17921835.613544885
Com_1447_neg	4-[2-(2-oxo-1-imidazolidinyl)ethyl]-1lambda~6~,4-thiazinane-1,1-dione	--	C9 H17 N3 O3 S	248.102	6.194	247.095	--	--	--	--	--	--	--	--	--	--	Invalid mass	No results	No results					0.0497894068003597	-4.32802	0.0373023727362507	0.861111111111111	1.01340304594469	down	513843.8287541586	527045.9942821687	597353.702170891	1708979.1142157002	447056.7421896806	463468.2060394164	1738825.7395905629	41658263.54102552	23830401.29751276	1151321.5855914208	506962.9291343552	16629354.75643801
Com_1763_pos	17beta-Trenbolone	--	C18 H22 O2	270.162	6.149	271.169	--	--	--	--	--	--	--	--	--	--	Full match	No results	No results					0.371295138125433	-1.42936	0.0388473412272987	0.833333333333333	1.00899012121551	down	7684739.382949569	5979850.156443696	5272500.726616072	4607769.641409854	8020715.907011131	5544842.478998441	18559653.05080462	37189134.85845971	18086874.608812563	9909865.606679283	4404931.987041141	11798110.399492027
Com_4220_pos	Vitexin-2-O-rhaMnoside	--	C27 H30 O14	578.161	5.433	579.169	--	--	--	--	--	--	--	--	--	--	No results	No results	Full match	Phenylpropanoids and polyketides	Flavonoids	Flavonoid glycosides	Flavonoid 8-C-glycosides	0.161425873604165	-2.63106	0.039238520322997	0.861111111111111	1.01444124747898	down	594022.441159927	523300.455822681	386888.44875784585	349030.2243621289	687398.8810297286	494147.4666341127	1177799.7872915897	9813923.0027617	4133309.542254997	569308.8183657407	519441.2317425393	2586102.976779824
Com_904_neg	14,15-Dehydrocrepenynic acid	--	C18 H28 O2	276.208	6.602	321.207	--	--	--	LMFA01031062	--	--	--	Fatty Acyls [FA]	Fatty Acids and Conjugates [FA01]	Unsaturated fatty acids [FA0103]	No results	No results	Full match					0.123668629801527	-3.01545	0.0405862099452181	0.972222222222222	1.01243173227166	down	2999821.5911914776	1388162.7898405583	2212129.266588527	1948925.5514996843	1336416.8545632353	1265107.2487731825	3862533.601695829	69303914.47833383	5401558.965123675	3770120.595372082	2951671.857944458	4875049.261898717
Com_6082_neg	(3R)-4,4-Dimethyl-2-oxotetrahydro-3-furanyl beta-D-glucopyranoside	--	C12 H20 O8	338.121	5.287	337.114	--	--	--	--	--	--	--	--	--	--	Invalid mass	No results	No results					0.157941782877418	-2.66254	0.046882656661945	1	1.00588229341577	down	241383.6259828048	220216.59230774263	170949.0240364346	247042.05443509537	197624.98517836104	208634.67947992048	373022.5547184762	541663.9846982843	413301.3830919548	441754.865777121	5952279.888663981	419274.3123233402
